# Supplementary material for: Additive transcriptomic variation associated with reproductive traits suggest local adaptation in a recently settled population of the Pacific oyster, Crassostrea gigas
Source: BMC Genomics. 2015 Oct 19;16:808. doi: 10.1186/s12864-015-1972-8 (PMC4613751; doi:10.1186/s12864-015-1972-8)
Supplement: Additional file 1: — Script used for RDA, ANOVA and eP ST calculations. (R 10 kb) [file 12864_2015_1972_MOESM1_ESM.r]

#######################################################################
### RDA

gene<-read.table("geneNorm177.txt",header=T, row.names=1)
tot<-t(gene)
fact<-read.table("fact.txt",header=T,row.names=1)
library(vegan)

#RDA global
RDAgene<-rda(tot~Sex+Progeny,fact)
anova(RDAgene)
RDAgene

#plot
n=3
mypalette<-rainbow(n)
cond<-fact[,2]
plot(RDAfull, type="n")
text(RDAfull, dis="cn", col="deeppink")
points(RDAfull,pch=19, col=mypalette[cond], cex=1.2)
legend("bottomleft",legend=c("DAN", "HYB", "FRA"),col=mypalette, pch=19)

#RDA partial by progeny
RDApop<-rda(tot~Pop+Condition(Sexe),fact)
anova(RDApop)
plot(RDApop)
RDApop

#RDA partial by sex
RDAsex<-rda(tot~Sexe+Condition(Pop),fact)
anova(RDAsex)
plot(RDAsex)
RDAse

#          Inertia  Proportion
#Total	      10750	
#Pop	          463	     4.3
#Sexe	        10270	    95.5
#Pop/Sexe	       17      0.2


#genes that scored on RDA axis 2
score_gene<-scores(RDAgene)$species[ , 2]
summary(score_gene)
quantile(score_gene,probs=c(0.001, 0.999)) #0.1% et 99.9%
a<-score_gene[score_gene<quantile(score_gene,probs=0.001)|
                score_gene>quantile(score_gene,probs=0.999)]

gene_rda<-tot[,colnames(tot) %in% names(a)]
write.table(gene_rda,"gene_rda.txt",sep="\t")

dim(gene_rda)
toto<-t(gene_rda)
DAN<-apply(toto[,1:58],1,mean)
HYB<-apply(toto[,59:118],1,mean)
FRA<-apply(toto[,119:177],1,mean)

clust<-cbind(DAN,HYB,FRA)
rownames(clust)<-gsub(".p.cg.6", "",rownames(clust))

####heatmap 
library(geneplotter)
library(marray)

slf=function(d) hclust(d,method="ward.D2")
distcor=function(x){as.dist(1-cor(t(x)))}    

#distance based on correlation matrix   
distcor=function(x){as.dist(1-cor(t(x)))}    
hv<-heatmap(as.matrix(clust),
            col=maPalette(low="green",high="red",mid="black"),
            distfun=distcor,
            hclustfun=slf,
            keep.dendro=TRUE)

#######################################################################
### ANOVA Danish vs French progeny

#create a matrix of danish and ffrench individuals + factor definition
fact<-read.table("facteurs.txt",header=T,row.names=1)
totfact<-cbind(fact, tot)

tablo=totfact
noms=rownames(tablo)
nb_noms=length(noms)
danois=vector("logical", length=nb_noms)
francais=vector("logical", length=nb_noms)
hybride=vector("logical", length=nb_noms)

for(i_nom in 1:nb_noms)
{
  if (substr(noms[i_nom],1,3)=="DAN")
  {danois[i_nom]=TRUE}
  if (substr(noms[i_nom],1,3)=="HYB")
  {hybride[i_nom]=TRUE}
  if (substr(noms[i_nom],1,3)=="IDR")
  {francais[i_nom]=TRUE}
}

danfra=tablo[danois|francais,]
danfra_f<-danfra[danfra$Sexe=="F",]
danfra_m<-danfra[danfra$Sexe=="M",]

#ANOVA function
monaov <- function(variable,facteurs) {
  myX <- variable
  formule <- as.formula(paste("myX", "~", facteurs,sep=""))
  modele <- aov(formule, na.action=na.omit)
  table.anova <-anova(modele)
  return(table.anova[,5])}

pvalue.anova<-apply(danfra[,5:31922],2,monaov,facteurs="danfra$Sexe*danfra$Pop")

#Correcting p-values with BH 
library(multtest)
anova.adj <- mt.rawp2adjp(pvalue.anova, "BH")  
for (i in 1:3) {
  anova.adj <- mt.rawp2adjp(pvalue.anova[i,], "BH")
  print(mt.reject(anova.adj$adjp,c	(0.05,0.01,0.001,0.0001))$r)}

#Retrieve differentially expressed transcripts between progeny
index<-1:31918
name<-as.vector(colnames(tot))
name<-gsub(".p.cg.6","",name)
colnumber<-cbind(index,name)
annot<-read.csv("annot.csv", sep=";",header=T)
ncolannot<-merge(colnumber,annot,by.x="name",by.y="Query_Id")
names.test<-c("rawp", "BH" ,"index")

anova.adj<-mt.rawp2adjp(pvalue.anova[2,],"BH")
adj<-cbind(anova.adj$adjp,anova.adj$index)
colnames(adj)<-names.test
tablo<-merge(adj,ncolannot,by.x="index",by.y="index")
triBH<-tablo[order(tablo$BH),]
DEpop<-triBH[triBH[,3]<0.0001,]


##################################################################################################
#######################################################################
### ePST

#Creating two different matrix by sex
femelles<-totfact[totfact$Sexe=="F",]
males<-totfact[totfact$Sexe=="M",]

femelles<-femelles[,5:31922]
males<-males[,5:31922]

##EST with intermediate values in hybrid progeny 
tablo=femelles
# or
tablo=males

noms=rownames(tablo)
nb_noms=length(noms)
danois=vector("logical", length=nb_noms)
francais=vector("logical", length=nb_noms)
hybride=vector("logical", length=nb_noms)

for(i_nom in 1:nb_noms)
{
if (substr(noms[i_nom],1,3)=="DAN")
{danois[i_nom]=TRUE}
if (substr(noms[i_nom],1,3)=="HYB")
{hybride[i_nom]=TRUE}
if (substr(noms[i_nom],1,3)=="IDR")
{francais[i_nom]=TRUE}
}

dan=tablo[danois,]
fra=tablo[francais,]
hyb=tablo[hybride,]

moydan=apply(dan,2,mean)
moyfra=apply(fra,2,mean)
moyhyb=apply(hyb,2,mean)
moy<-cbind(moyhyb,moydan,moyfra)

IsCentre_fem <- moy[,1]>=moy[,2] & moy[,1]<=moy[,3] | moy[,1]<=moy[,2] & moy[,1]>=moy[,3]
sum(IsCentre_fem)

IsCentre_mal <- moy[,1]>=moy[,2] & moy[,1]<=moy[,3] | moy[,1]<=moy[,2] & moy[,1]>=moy[,3]
sum(IsCentre_mal)

centrefem<-femelles[,IsCentre_fem==T]
centremal<-males[,IsCentre_mal==T]

tablo=centrefem
#or
tablo=centremal

noms=rownames(tablo)
nb_noms=length(noms)
danois=vector("logical", length=nb_noms)
francais=vector("logical", length=nb_noms)
hybride=vector("logical", length=nb_noms)

for(i_nom in 1:nb_noms)
{
if (substr(noms[i_nom],1,3)=="DAN")
{danois[i_nom]=TRUE}
if (substr(noms[i_nom],1,3)=="HYB")
{hybride[i_nom]=TRUE}
if (substr(noms[i_nom],1,3)=="IDR")
{francais[i_nom]=TRUE}
}

moy<-apply(tablo[danois|francais,],2,mean)
etfra<-apply(tablo[francais,],2,sd)
etdan<-apply(tablo[danois,],2,sd)
etfradan<-cbind(etfra,etdan)
et<-apply(etfradan,1,mean)
fradan<-cbind(moy,et)
n=dim(fradan)[1]
norm=matrix(data=NA,nrow=n,ncol=60)
for (i in 1:n) {
pseudohyb<-rnorm(60,fradan[i,1],fradan[i,2])
norm[i,]=pseudohyb
}

n=dim(tablo)[2]
pvalue=vector("logical", length=i)
for (i in 1:n)
{
test_centre<- t.test(tablo[hybride,i],norm,conf.level=0.999)
pvalue[i]<-test_centre$p.value
}
sum(pvalue>0.01)

intermediairesfem<-(tablo[,pvalue>0.01])
intermediairesmal<-(tablo[,pvalue>0.01])

## ePST estimates 

tableau=t(intermediairesfem)
#or 
tableau=t(intermediairesmal)

noms=colnames(tableau)
nb_noms=length(noms)
danois=vector("logical", length=nb_noms)
francais=vector("logical", length=nb_noms)
hybride=vector("logical", length=nb_noms)
for(i_nom in 1:nb_noms){
  if (substr(noms[i_nom],1,3)=="DAN")
  {danois[i_nom]=TRUE}
  if (substr(noms[i_nom],1,3)=="HYB")
  {hybride[i_nom]=TRUE}
  if (substr(noms[i_nom],1,3)=="IDR")
  {francais[i_nom]=TRUE}
}

groupe_d=tableau[,danois]
groupe_f=tableau[,francais]

tot=cbind(groupe_d,groupe_f)
n_carac=dim(tableau)[1]
qst_reel=vector("numeric",length=n_carac)
N=5000
matrice_pseudo_qst=matrix(0,nrow=n_carac,ncol=N) 

### FUNCTION TO CALCULATE PST OR QST
CalculatePst <- function(variance_inter=NA, variance_intra=NA, 
                         heritability=NA,c_number=NA, RatioCH = NA){
  ###arg1 :variance_inter is the variance estimated between populations 
  ###arg2 :variance_intra is the variance estimated intra populations
  ###variance could be estimated be either from a anova, linear or mixed model
  ###arg3 :heritability (the proportion of phenotypic variance 
  ### that is because of additive genetic effects) 
  ###arg4 :The scalar c_number expresses the proportion of the total  
  ### variance that is presumed to be because of additive
  ### genetic effects across populations.
  ###arg5 : it is possible to input directly ratioCH rather than 
  ### c_number and heritability
  
  ###source of the formula : see Spitze, 1993 
  ### title: Population structure in Daphnia obtusa : 
  ### Quantitative Genetic and Allozymic variation
  ### Genetics 135 367-374 (October, 1993)
  #qst1 <-variance_inter/(variance_inter+2*variance_intra)
  ###source of the formula : see Brommer, 2011 in J. of Evoluationary Biology
  ###page 1162, eq 3.
  #qst<-variance_inter/(variance_inter+2*variance_intra)
  
  if ((is.na(RatioCH)) == TRUE ) {RatioCH <- c_number/heritability}
  #    if (variance_inter < 0) {variance_inter = 0 } #a variance should not be negative 
  #print(RatioCH)
  denominator <- ((RatioCH*variance_inter)+2*variance_intra)
  #print(denominator)
  qst2<-(RatioCH*variance_inter)/denominator
  #print(qst2)
  ###CHOOSE THE GOOD QST FORMULATION
  return(qst<-qst2)
}

# ePST estimate
for (i_carac in 1:n_carac){
  MS_inter=dim(groupe_d)[2]*(mean(as.numeric(groupe_d[i_carac,]))-mean(as.numeric(tot[i_carac,])))^2+dim(groupe_f)[2]*(mean(as.numeric(groupe_f[i_carac,]))-mean(as.numeric(tot[i_carac,])))^2
  SCE_intra= sum((groupe_d[i_carac,]-mean(as.numeric(groupe_d[i_carac,])))^2)+sum((groupe_f[i_carac,]-mean(as.numeric(groupe_f[i_carac,])))^2)
  variance_intra = SCE_intra/(dim(tot)[2]-2)
  variance_inter = (MS_inter - variance_intra)/mean(ncol(groupe_d),ncol(groupe_f))
  qst=variance_inter/(variance_inter+2*variance_intra)
  
  qst<-CalculatePst(variance_inter = variance_inter, 
                    variance_intra = variance_intra, RatioCH = 1)
  
  qst_reel[i_carac]=qst
  nb_individu=dim(tot)[2]
  distribution_originale=as.numeric(tot[i_carac,])

# ePst simulations by permutations  
for (repet in 1:N){ 
    distribution=sample(distribution_originale) #here the sampling function 
    pseudo_d=vector("logical",length=nb_individu)
    pseudo_d[1:dim(groupe_d)[2]]=TRUE
    pseudo_f=!pseudo_d     
    MS_inter=dim(groupe_d)[2]*((mean(distribution[pseudo_d]))-mean(distribution))^2+dim(groupe_f)[2]*((mean(distribution[pseudo_f]))-mean(distribution))^2
    SCE_intra= sum((distribution[pseudo_d]-mean(distribution[pseudo_d]))^2)+sum((distribution[pseudo_f]-mean(distribution[pseudo_f]))^2)
    variance_intra=SCE_intra/(nb_individu-2)
    variance_inter = (MS_inter - variance_intra)/mean(ncol(groupe_d),ncol(groupe_f))
    pseudo_qst<-CalculatePst(variance_inter = variance_inter, 
                             variance_intra = variance_intra, RatioCH = 1)
    matrice_pseudo_qst[i_carac,repet]=pseudo_qst
  }
}

### Results
i_carac=dim(tableau)[1]
is.signif=vector("logical", length=i_carac)
ic=vector("numeric",length=n_carac)
ic_1=quantile(matrice_pseudo_qst,probs=0.999)
for (i_carac in 1:n_carac){
  test_qst= qst_reel[i_carac]>ic_1
  ic[i_carac]=ic_1
  is.signif[i_carac]=test_qst
}
sum(is.signif)
mean(qst_reel)

# Retrieve outliers
names_outliers=rownames(tableau[is.signif,])
qst_outliers=qst_reel[is.signif]
qst_outliers=round(qst_outliers,2)
outlierstot=cbind(names_outliers,qst_outliers)
