# Supplementary material for: Additive transcriptomic variation associated with reproductive traits suggest local adaptation in a recently settled population of the Pacific oyster, Crassostrea gigas
Source: BMC Genomics. 2015 Oct 19;16:808. doi: 10.1186/s12864-015-1972-8 (PMC4613751; doi:10.1186/s12864-015-1972-8)
Supplement: Additional file 2: — GO terms of RDA sex significant transcripts. GO associated terms for transcripts whose contribution accounted for the 0.1 and 99.9 percentile of the RDA2 axis distribution scores. (XLS 179 kb) [file 12864_2015_1972_MOESM2_ESM.xls]

## Sheet: fisher_RDA
GO-ID	Term	Category	FDR	P-Value	#Test	#Ref	#notAnnotTest	#notAnnotRef	Over/Under	TestSeqs	RefSeqs
GO:0005634	nucleus	C	1	0.0128102	6	2675	2	6039	over	AM863477, AM866859, CU988889, AM868733, AM858003, AM866600	AM857523, CU686477, CU995666, AM857516, AM865110, AM857514, CU993481, AM857512, AM857511, CU995657, CU995652, AM857507, AM857506, AM857504, AJ565829, AJ565826, AM855317, AM855314, HS188698, AM866894, CU993453, CU991278, CU993451, AM866890, FP001147, CU995629, CU684255, CU995624, CU993446, CU993445, CU991269, CU993442, CU991265, CU991263, CU993432, CU991256, AM866866, FQ662340, AM864686, AM864680,…
GO:0005694	chromosome	C	0.723372	0.000215935	4	376	4	8338	over	AM863477, CU988889, AM858003, AM866600	AM857516, FP001147, CU993442, CU684224, AM862490, AM860286, EW779134, AM236465, AM862425, AM862420, CU990792, AM860245, CU683776, AM862418, AM854805, CU990771, ES789602, CU988462, AM869483, EW778687, AM861984, AM859686, CU990716, FU6OSJA02GNKET, AM865089, AM869433, AM859656, FU6OSJA01C2F65, AM855283, CU995592, AM859623, AM865032, AM855247, AM865017, AM855232, CU995550, CU991191, CU991150, CU99331…
GO:0044428	nuclear part	C	1	0.0149298	4	1178	4	7536	over	CU988889, AM868733, AM858003, AM866600	AM857516, AM857512, CU995652, AJ565826, AM866894, AM866890, FP001147, CU995629, CU993446, CU993445, CU991263, AM866866, AM864680, CU684224, AM864679, CU991239, AM862490, AM854889, AM854874, AM860291, CU682019, EW779147, AM862466, AM860286, AM864637, EW779134, AM854852, AM866807, AM236465, CU992985, AM854833, CU990792, AM860245, CU683776, AM862418, CU988487, CU996079, CU996077, AM854807, CU990771,…
GO:0044454	nuclear chromosome part	C	0.723372	0.000135257	3	117	5	8597	over	CU988889, AM858003, AM866600	AM857516, EW779134, AM236465, CU990792, AM860245, AM869483, AM861984, CU990716, AM865089, AM869433, AM859656, FU6OSJA01C2F65, AM855283, AM855247, CU993311, AM866746, AM859577, AM857367, AM856896, CU991026, AM864405, CU988285, CU992757, CU992733, FU6OSJA01A0S9C, AM855092, FU6OSJA02GXEUM, AM858995, CU989905, CU989901, CU987719, AM866567, AM856760, AM862109, CU988135, AM857197, BQ427365, AM859331, B…
GO:0000228	nuclear chromosome	C	0.723372	0.000246889	3	144	5	8570	over	CU988889, AM858003, AM866600	AM857516, FP001147, CU684224, EW779134, AM236465, CU990792, AM860245, AM869483, AM861984, CU990716, AM865089, AM869433, AM859656, FU6OSJA01C2F65, AM855283, AM865032, AM855247, CU993311, AM866746, AM859577, AM857367, AM856896, CU991026, CU685783, CU685775, AM864405, CU988285, CU992757, CU992733, AM867097, FU6OSJA01A0S9C, AM855092, FU6OSJA02GXEUM, AM858995, CU989905, CU989901, CU987719, AM866567, A…
GO:0044427	chromosomal part	C	1	0.00174602	3	284	5	8430	over	CU988889, AM858003, AM866600	AM857516, CU993442, AM862490, AM860286, EW779134, AM236465, AM862420, CU990792, AM860245, CU683776, AM862418, CU990771, ES789602, CU988462, AM869483, AM861984, AM859686, CU990716, FU6OSJA02GNKET, AM865089, AM869433, AM859656, FU6OSJA01C2F65, AM855283, AM859623, AM855247, AM865017, AM855232, CU991191, CU991150, CU993311, AM866746, AM854775, AM854755, AM854752, AM864514, CU990667, CU990659, AM86187…
GO:0005654	nucleoplasm	C	1	0.0140956	3	599	5	8115	over	CU988889, AM858003, AM866600	AM857516, CU995652, AJ565826, AM866890, CU995629, CU993446, CU991263, AM866866, CU991239, AM862490, AM854874, AM860291, EW779147, AM862466, AM860286, EW779134, AM236465, AM854833, AM860245, CU683776, AM862418, CU996079, CU990771, CU998247, CU996067, CU996065, CU988468, CU984093, CU984085, CU990719, CU988419, AM865095, CU990701, EW778640, FP005499, AM859656, AM855283, AM869418, AM855277, CU995597,…
GO:0031981	nuclear lumen	C	1	0.0444056	3	923	5	7791	over	CU988889, AM858003, AM866600	AM857516, CU995652, AJ565826, AM866894, AM866890, FP001147, CU995629, CU993446, CU991263, AM866866, AM864680, CU684224, CU991239, AM862490, AM854874, AM860291, EW779147, AM862466, AM860286, EW779134, AM236465, AM854833, CU990792, AM860245, CU683776, AM862418, CU988487, CU996079, CU996077, CU990771, CU998247, CU992944, CU996067, CU996065, CU988468, AM860207, CU984093, AM869483, CU984085, AM861984,…
GO:0043596	nuclear replication fork	C	0.723372	9.94386e-05	2	15	6	8699	over	CU988889, AM866600	AM869433, CU993311, CU988285, CU989905, CU987719, AM856760, CU988135, BQ427365, AM859331, AM868663, AM858697, AM863493, AM858486, AM859992, AM855471
GO:0005657	replication fork	C	0.723372	0.000337814	2	29	6	8685	over	CU988889, AM866600	AM860286, FU6OSJA02GNKET, AM869433, AM859623, CU993311, AM859558, AM861838, CU988285, CU989905, CU987719, AM856760, CU988135, BQ427365, AM859331, AM868663, CU987606, BQ426730, AM858697, AM859057, AM859029, CU987301, CU994437, AM863493, AM858486, AM867639, AM859992, CU997985, AM855471, AM859774
GO:0000123	histone acetyltransferase complex	C	1	0.00102867	2	52	6	8662	over	CU988889, AM858003	CU991239, AM860286, AM860245, CU990771, AM859656, AM864571, CU990657, AM862283, AM856834, CU990584, CU988285, AM855058, CU989905, AM856760, AM868703, FU6OSJA02H8JW6, AM859322, CU995277, CU989818, CU682908, CU993030, CU994759, AM863645, FU6OSJA01D6OH3, FU6OSJA01CZA60, AM858695, AM856475, AM859022, AM858596, AM858583, CU994442, AM861292, HS229579, AM861274, CU993917, CU987246, EW777474, FP003735, A…
GO:0044451	nucleoplasm part	C	1	0.0383001	2	348	6	8366	over	CU988889, AM858003	CU995652, AJ565826, AM866890, CU995629, CU993446, CU991263, AM866866, CU991239, AM854874, AM860291, EW779147, AM860286, AM854833, AM860245, CU683776, CU990771, CU996067, CU996065, CU988419, AM865095, CU990701, EW778640, FP005499, AM859656, AM869418, CU995597, AM865008, CU993370, AM855217, AM855207, CU995524, AM866779, AM866777, CU684141, AM866762, AM864571, AM854790, AM862347, AM856921, AM856904,…
GO:0031298	replication fork protection complex	C	1	0.0018337	1	1	7	8713	over	AM866600	BQ427365
GO:0016580	Sin3 complex	C	1	0.00366447	1	3	7	8711	over	AM858003	AM859656, FU6OSJA02GXEUM, CU987079
GO:0008622	epsilon DNA polymerase complex	C	1	0.00366447	1	3	7	8711	over	CU988889	CU988285, CU989905, AM856760
GO:0070822	Sin3-type complex	C	1	0.00549229	1	5	7	8709	over	AM858003	AM859656, FU6OSJA02GXEUM, CB617555, CU987079, CU684467
GO:0042575	DNA polymerase complex	C	1	0.0064051	1	6	7	8708	over	CU988889	AM857405, CU988285, CU989905, AM856760, AM854539, AM861289
GO:0043601	nuclear replisome	C	1	0.00913914	1	9	7	8705	over	CU988889	CU993311, CU988285, CU989905, AM856760, AM859331, AM868663, AM858697, AM863493, AM859992
GO:0005671	Ada2/Gcn5/Ada3 transcription activator complex	C	1	0.010049	1	10	7	8704	over	CU988889	CU990657, CU990584, CU988285, CU989905, AM856760, AM859022, CU994442, HS229579, AM861274, AM863175
GO:0035267	NuA4 histone acetyltransferase complex	C	1	0.010049	1	10	7	8704	over	AM858003	AM860286, AM859656, AM864571, AM856834, AM868703, AM858596, CU987246, EW777474, AM853488, CU988559
GO:0030894	replisome	C	1	0.0109582	1	11	7	8703	over	CU988889	FU6OSJA02GNKET, CU993311, CU988285, CU989905, AM856760, AM859331, AM868663, BQ426730, AM858697, AM863493, AM859992
GO:0043189	H4/H2A histone acetyltransferase complex	C	1	0.0109582	1	11	7	8703	over	AM858003	AM860286, AM859656, AM864571, AM856834, AM868703, AM858596, CU987246, EW777474, AM856165, AM853488, CU988559
GO:0000109	nucleotide-excision repair complex	C	1	0.0118666	1	12	7	8702	over	CU988889	CU988285, AM855092, AJ565589, CU989905, AM856760, CU684836, CU987302, AM862850, FP011193, AM865328, AM863106, AM869513
GO:0043204	perikaryon	C	1	0.015493	1	16	7	8698	over	AM866600	AM864588, CU995343, ES789381, CU683456, EW778394, CU988108, AM856656, CU992483, CU995092, CU685349, AM861370, AM861212, BQ426440, AM860663, CU988825, AM859834
GO:0000118	histone deacetylase complex	C	1	0.0191077	1	20	7	8694	over	AM858003	AM859656, CU992733, FU6OSJA02GXEUM, CU994832, AM862064, CU988032, FU6OSJA02HHKQC, AM864133, FP007179, AM864039, CB617555, AM861084, FU6OSJA01D9H7X, CU993768, CU987079, CU682322, CU684467, AM860415, AM863031, CU686509
GO:0005680	anaphase-promoting complex	C	1	0.0227108	1	24	7	8690	over	AM868733	AM854852, CU996042, AM857405, CU990689, AM859584, AM860074, CU994872, AM862094, AM868601, CU992548, EW778203, CU683221, AM859146, AM853729, CU991745, AM858451, CU991689, AM855643, CU983937, CU984388, AM865357, CU991343, CU984181, AM865129
GO:0000152	nuclear ubiquitin ligase complex	C	1	0.0263023	1	28	7	8686	over	AM868733	AM854852, CU996042, AM857405, CU990689, AM859584, AM860074, CU994872, AM862094, AM868601, CU992548, EW778203, CU683221, AM859146, FP008821, AM853729, CU991745, AM858451, AM865586, CU991689, AM855643, CU983937, CU984388, AM865357, AM862646, CU991343, CU984181, AM857558, AM865129
GO:0032993	protein-DNA complex	C	1	0.0352307	1	38	7	8676	over	CU988889	AM862420, CU990771, FU6OSJA02GNKET, AM865062, CU991191, CU993311, AM854752, AM857357, CU995462, CU988285, AM861718, CU989905, AM856760, FU6OSJA01A0EBD, AM859381, AM859331, BQ427310, AM868663, AM856681, AM854422, CU988090, CU989788, AM237702, BQ426730, AM237692, AM861410, AM858697, AM855983, AM859023, AM863493, AM862926, AM862880, BQ426337, AM859992, BM986690, FU6OSJA01AHGHR, CU993585, AM869510
GO:0000932	cytoplasmic mRNA processing body	C	1	0.0370077	1	40	7	8674	over	AM866600	AM864686, CU996077, AM855252, BG467420, EE677868, CU987825, CU994959, AM869296, EW778471, CU989997, CU683415, AM863842, CU994770, AM863768, AM853906, CD526846, AM866398, CU995106, AM858702, CU987491, AM861417, BQ426677, AM856469, CU683135, AM862975, BQ426476, AM855747, AM855721, FP008552, AM861088, CU983998, BQ426274, CU984320, AM864855, BM986689, AM865223, CU684343, CU991359, AM862563, CU997880
GO:0035770	ribonucleoprotein granule	C	1	0.0493671	1	54	7	8660	over	AM866600	AM864686, CU996077, AM865077, AM855252, BG467420, EE677868, CU987825, CU994959, AM869296, AM869275, CU988239, EW778471, CU989997, CU683415, AM863842, CU994770, AM863768, AM853906, CD526846, AM866398, CU995106, AM858702, CU987491, AM861417, BQ426677, AM860977, AM856469, CU683135, AM861276, AM861259, AM862975, BQ426476, AM862955, CU984527, AM855747, AM855721, CU991612, FP008552, CU984405, AM857843,…
GO:0003676	nucleic acid binding	F	1	0.0254791	4	1374	4	7340	over	AM863477, CU988889, AM860282, AM866600	CU686477, AM857516, AM865110, AM857512, AM857511, CU995652, AM857504, AJ565826, CU991282, HS188698, AM866890, CU993446, CU993445, CU991269, AM866866, AM864686, AM864680, AM864679, AM864674, CU993407, CU993403, CU993402, AM864659, CU682020, AM862474, AM854875, AM860291, EW779147, AM854869, AM860288, AM862460, EW779134, AM860279, AM854855, AM236465, CU998292, AM862443, CU992985, AM860257, FP000675,…
GO:0003677	DNA binding	F	1	0.0277633	3	771	5	7943	over	AM863477, CU988889, AM866600	AM857516, AM865110, AM857512, AM857504, AJ565826, HS188698, CU991269, AM864680, AM864679, AM864674, CU993402, AM864659, AM854875, AM860291, EW779147, AM860288, AM862460, EW779134, AM860279, AM854855, AM236465, CU998292, AM862443, CU992985, AM860257, FP000675, AM854833, AM860249, AM862420, CU992963, CU990771, CU988474, CU988470, CU998247, CU992944, CU996067, FP010408, EW778687, CU984084, CU984072,…
GO:0034061	DNA polymerase activity	F	0.723372	0.000316165	2	28	6	8686	over	CU988889, AM860282	AM864612, FP010408, AM865011, CU990633, AM856806, CU988285, AM859424, CU989905, AM858956, AM858942, AM856760, AM854539, AM861666, AM858899, AM868663, AM858869, CU995101, AM863697, AM853659, AM860757, AM854013, AM862794, AM860598, AM862731, AM859992, AM863111, AM867473, AM858068
GO:0016779	nucleotidyltransferase activity	F	1	0.00270907	2	86	6	8628	over	CU988889, AM860282	AM860291, AM864612, FP010408, FU6OSJA02GNKET, AM865011, AM865008, AM866777, CU991141, CU990633, AM861865, AM862254, AM862253, AM854653, AM856806, FP010230, CU988285, AM859424, AM861703, AM286403, CU989905, AM858956, AM862193, AM858942, AM854588, AM856760, AM854539, AM861666, AM858899, AM868663, AM858869, AM854438, AM857020, CU995101, AM858743, FP002355, AM863697, AM863683, FP011666, BQ427141, CU9…
GO:0051018	protein kinase A binding	F	1	0.00274945	1	2	7	8712	over	AM866859	BQ426856, AM868230
GO:0003918	DNA topoisomerase type II (ATP-hydrolyzing) activity	F	1	0.010049	1	10	7	8704	over	AM866600	CU995550, BG467439, AJ565670, BQ427365, AM863618, AM860803, CK172383, CB617426, AM864763, AM859764
GO:0003917	DNA topoisomerase type I activity	F	1	0.010049	1	10	7	8704	over	AM866600	CU995550, BG467439, AJ565670, BQ427365, AM863814, AM860803, CK172383, CB617426, AM864763, AM859764
GO:0061505	DNA topoisomerase II activity	F	1	0.010049	1	10	7	8704	over	AM866600	CU995550, BG467439, AJ565670, BQ427365, AM863618, AM860803, CK172383, CB617426, AM864763, AM859764
GO:0003916	DNA topoisomerase activity	F	1	0.0109582	1	11	7	8703	over	AM866600	CU995550, BG467439, AJ565670, BQ427365, AM863814, AM863618, AM860803, CK172383, CB617426, AM864763, AM859764
GO:0003964	RNA-directed DNA polymerase activity	F	1	0.0136812	1	14	7	8700	over	AM860282	AM865011, AM856806, AM859424, AM861666, AM858899, AM858869, CU995101, AM853659, AM854013, AM862794, AM860598, AM863111, AM867473, AM858068
GO:0003887	DNA-directed DNA polymerase activity	F	1	0.0145875	1	15	7	8699	over	CU988889	AM864612, FP010408, CU990633, AM856806, CU988285, CU989905, AM858956, AM858942, AM856760, AM854539, AM868663, AM863697, AM860757, AM862731, AM859992
GO:0008094	DNA-dependent ATPase activity	F	1	0.0378952	1	41	7	8673	over	AM866600	CU995550, AM856992, BG467439, AJ565670, CU991074, AM863994, AM869255, AM864373, CU990427, BQ427365, CU995200, BQ426730, AM865889, AM859189, AM863618, AM864039, AM855983, AM859057, AM860803, CU992187, CK172383, AM861157, CU987119, CB617426, AM857838, FU6OSJA01D9H7X, CU993768, CU987090, CU682322, AM862775, AM868050, AM860514, CU991475, CU994040, CU993560, AM864763, AJ557014, AM858083, AM859764, CU9…
GO:0006996	organelle organization	P	1	0.017124	4	1225	4	7489	over	CU988889, AM868733, AM858003, AM866600	AM855343, CU995664, AM865110, AM857514, FU6OSJA02FKQNV, FU6OSJA01AUYEG, AM855329, AM857501, CU991292, HS134024, CU995643, CU684271, CU993465, AM855315, CU993453, FP001147, CU991269, CU995613, CU991258, CU991256, CU682059, CU995600, AM866866, AM864686, CU684224, CU991239, AM854899, AM862490, CU991226, CU991222, AM854883, CU991218, AM864654, AM862466, AM860288, AM860286, EW779134, AM854852, AM86680…
GO:0016568	chromatin modification	P	1	0.000619935	3	198	5	8516	over	CU988889, AM858003, AM866600	FP001147, CU991239, AM860286, EW779134, AM236465, AM860249, AM860245, CU990771, CU998247, AM869483, CU984084, CU984072, AM867267, AM865089, AM869433, AM859656, AM861952, CU997767, AM865032, CU995568, AM864571, AM864549, AM856942, AM856921, AM864518, AM856913, CU988382, CU990664, CU990657, AM869341, FU6OSJA01B9SYO, CU987840, CU987815, AM866672, AM864483, AM862283, AM856834, AM862235, CU990588, CU9…
GO:0006325	chromatin organization	P	1	0.000861904	3	222	5	8492	over	CU988889, AM858003, AM866600	FP001147, CU991239, AM860286, EW779134, AM236465, AM860249, AM862420, AM860245, CU990771, CU998247, AM869483, CU984084, CU984072, AM867267, AM865089, AM869433, AM859656, AM861952, CU997767, AM865032, CU995568, CU991191, AM864571, AM864549, AM856942, AM854752, AM856921, AM864518, AM856913, CU988382, CU992840, CU990664, CU990657, AM869341, AM857357, FU6OSJA01B9SYO, CU995462, CU987840, CU987815, AM8…
GO:0051276	chromosome organization	P	1	0.00276978	3	334	5	8380	over	CU988889, AM858003, AM866600	FP001147, CU684224, CU991239, AM860286, EW779134, AM236465, AM862425, AM860249, AM862420, AM860245, CU683776, AM862418, CU990771, CU998247, CU996067, CU988462, AM869483, CU984084, CU984072, AM861984, AM867267, AM865089, AM869433, AM859656, AM861952, AM855283, CU997767, AM865032, CU995568, CU991191, CU993343, CU993311, AM864571, AM864549, AM856942, AM854752, AM856921, AM864518, AM856913, CU988382,…
GO:0006259	DNA metabolic process	P	1	0.010082	3	530	5	8184	over	CU988889, AM858003, AM866600	AM857516, AM857512, CU993453, CU993451, FP001147, AM866866, CU684224, AM864674, AM862490, CU991226, AM864659, AM862474, AM854875, AM862466, AM862460, AM860286, AM854852, AM866805, FP000675, CU990798, AM862425, AM862420, CU990792, AM860245, CU683776, AM862418, CU990771, CU988474, CU998247, CU992944, FP010408, CU984072, CU988427, CU990716, AM865089, AM865084, AM869433, AM859656, AM861952, AM859646,…
GO:0016573	histone acetylation	P	1	0.00118607	2	56	6	8658	over	CU988889, AM858003	CU991239, AM860286, AM860245, CU990771, CU998247, AM859656, AM864571, CU990657, AM862283, AM856834, CU990584, CU988285, AM855058, CU989905, AM856760, AM862177, AM868703, FU6OSJA02H8JW6, AM859322, CU995277, CU989818, CU682908, CU993030, CU995200, CU994759, FU6OSJA01D6OH3, FU6OSJA01CZA60, AM858695, AM856475, AM863576, AM859022, AM858596, AM861292, HS229579, CU993917, CU987246, EW777474, CU986792, C…
GO:0018393	internal peptidyl-lysine acetylation	P	1	0.00122712	2	57	6	8657	over	CU988889, AM858003	CU991239, AM860286, AM860245, CU990771, CU998247, AM859656, AM864571, CU990657, AM862283, AM856834, CU990584, CU988285, AM855058, CU989905, AM856760, AM862177, AM868703, FU6OSJA02H8JW6, AM859322, CU995277, CU989818, CU682908, CU993030, CU995200, CU994759, FU6OSJA01D6OH3, FU6OSJA01CZA60, AM858695, AM856475, AM863576, AM859022, AM858596, AM861292, HS229579, CU993917, CU987246, EW777474, CU986792, C…
GO:0006475	internal protein amino acid acetylation	P	1	0.00131127	2	59	6	8655	over	CU988889, AM858003	CU991239, AM860286, AM860245, CU990771, CU998247, AM859656, AM864571, CU681480, CU990657, AM862283, AM856834, CU990584, CU988285, AM855058, CU989905, AM856760, AM862177, AM868703, FU6OSJA02H8JW6, AM859322, CU995277, CU989818, CU682908, CU993030, CU995200, CU994759, FU6OSJA01D6OH3, FU6OSJA01CZA60, AM858695, AM856475, AM863576, AM859022, AM858596, AM861292, HS229579, CU993917, CU989438, CU987246, E…
GO:0018394	peptidyl-lysine acetylation	P	1	0.00144255	2	62	6	8652	over	CU988889, AM858003	CU991239, AM860286, AM860245, CU990771, CU998247, AM859656, AM864571, CU990657, AM862283, AM856834, CU990584, CU988285, CU992757, AM855058, CU989905, AM856760, AM862177, AM868703, FU6OSJA02H8JW6, AM859322, CU995277, CU989818, CU682908, CU993030, CU995200, CU994759, HS199757, FU6OSJA01D6OH3, FU6OSJA01CZA60, AM858695, AM856475, AM863576, AM859022, AM858596, AM861292, HS229579, CU993917, CU987246, E…
GO:0006473	protein acetylation	P	1	0.00167483	2	67	6	8647	over	CU988889, AM858003	CU991239, AM860286, AM860245, AM862418, CU990771, CU998247, CU681545, AM859656, AM864571, CU681480, CU990657, AM855122, AM862283, AM856834, CU990584, CU988285, CU992757, AM855058, CU989905, AM856760, AM862177, AM868703, FU6OSJA02H8JW6, AM859322, CU995277, CU989818, CU682908, CU993030, CU995200, CU994759, HS199757, FU6OSJA01D6OH3, FU6OSJA01CZA60, AM858695, AM856475, AM863576, AM859022, AM858596, A…
GO:0043543	protein acylation	P	1	0.00208123	2	75	6	8639	over	CU988889, AM858003	CU991239, AM860286, AM860245, AM862418, CU990771, CU998247, CU681545, AM859656, AM864571, CU681480, CU990657, CU997666, AM855122, AM862283, AM856834, CU990584, CU988285, CU992757, AM857277, AM855058, CU989905, AM856760, AM862177, AM868703, FU6OSJA02H8JW6, AM859322, CU995277, CU989818, CU682908, CU993030, CU995200, BQ426823, CU994799, CU994759, HS199757, FU6OSJA01D6OH3, FU6OSJA01CZA60, AM858695, A…
GO:0018205	peptidyl-lysine modification	P	1	0.00308483	2	92	6	8622	over	CU988889, AM858003	CU991239, AM860286, AM860245, CU990771, CU998247, AM859656, AM864571, AM856921, AM856911, CU990657, CU992828, CU991032, AM862283, AM856834, CU990584, CU988285, CU992757, AM860020, CU990558, AM855058, AM859406, CU993195, AM857225, AM857201, CU989905, AM856760, AM862177, AM868703, FU6OSJA02H8JW6, AM859322, CU987681, CU995277, CU989818, CU989803, CU682908, CU993030, CU995200, AM858823, AM864244, CU9…
GO:0016570	histone modification	P	1	0.00514244	2	120	6	8594	over	CU988889, AM858003	CU991239, AM860286, EW779134, AM860249, AM860245, CU990771, CU998247, AM869483, CU984072, AM859656, CU997767, CU995568, AM864571, AM864549, AM856921, AM856913, CU990657, CU987840, AM866672, AM862283, AM856834, CU990584, CU988285, AM867067, AM855058, CU989905, AM866567, AM856760, AM862177, AM868703, FU6OSJA02H8JW6, AM862109, FU6OSJA01BE7D6, AM857155, AM859322, CU987681, CU995277, CU989818, CU68290…
GO:0016569	covalent chromatin modification	P	1	0.00539207	2	123	6	8591	over	CU988889, AM858003	CU991239, AM860286, EW779134, AM860249, AM860245, CU990771, CU998247, AM869483, CU984072, AM859656, CU997767, CU995568, AM864571, AM864549, AM856921, AM856913, CU990657, AM869341, CU987840, AM866672, AM862283, AM856834, CU990584, CU988285, CU992757, AM867067, AM855058, CU989905, AM866567, AM856760, AM862177, AM868703, FU6OSJA02H8JW6, AM862109, FU6OSJA01BE7D6, AM857155, AM859322, CU987681, CU99527…
GO:0006260	DNA replication	P	1	0.0113995	2	182	6	8532	over	CU988889, AM866600	AM857516, AM866866, AM862490, CU991226, AM854875, AM862466, CU990792, AM862418, CU988474, CU998247, FP010408, CU990716, AM861952, AM857461, AM855283, AM859623, AM865032, AM855247, CU993343, CU991150, AM856992, AM864586, CU993311, CU684115, AM854784, AM864554, CU992840, CU992828, CU988304, AM859558, AM857374, AM861838, CU987868, CU987815, CU987803, CU991026, AM862283, AM862235, AM864405, CU988285,…
GO:0018193	peptidyl-amino acid modification	P	1	0.0215357	2	255	6	8459	over	CU988889, AM858003	AJ565812, CU991239, AM866834, AM862479, AM860286, CU685972, AM860245, CU990771, CU998247, CU990765, CU984098, AM869468, CU681521, AM859656, AM869402, AM857424, CU993388, AM857405, CU991180, AM866763, CU684129, AM864571, AM856953, AM856938, AM856921, AM856911, CU990657, CU988354, CU992828, CU990622, AM861873, AM869337, AM859548, AM855182, AM861827, CU684092, CU995460, AJ427419, AM856890, CU991032,…
GO:0040016	embryonic cleavage	P	1	0.0018337	1	1	7	8713	over	AM866600	AM864076
GO:0043968	histone H2A acetylation	P	1	0.00913914	1	9	7	8705	over	AM858003	AM860286, AM859656, AM864571, AM856834, AM868703, AM858596, CU987246, EW777474, CU988559
GO:0006265	DNA topological change	P	1	0.0109582	1	11	7	8703	over	AM866600	CU995550, BG467439, AJ565670, BQ427365, AM863814, AM863618, AM860803, CK172383, CB617426, AM864763, AM859764
GO:0016575	histone deacetylation	P	1	0.0145875	1	15	7	8699	over	AM858003	AM860249, AM869483, AM859656, CU997767, CU995568, CU987840, CU990584, AM866567, FP007179, CU986666, CU987079, FU6OSJA01A8999, CU988614, AM859827, FP011044
GO:0043966	histone H3 acetylation	P	1	0.0182051	1	19	7	8695	over	CU988889	CU990771, AM864571, CU990657, AM862283, CU990584, CU988285, CU989905, AM856760, CU995200, AM858695, AM856475, AM859022, AM861292, HS229579, AM867639, AM857820, AM863175, CU995856, CU686509
GO:0006476	protein deacetylation	P	1	0.0191077	1	20	7	8694	over	AM858003	AM860249, AM869483, AM859656, CU997767, CU995568, CU987840, CU990584, CU992757, AM859406, AM866567, HS199757, FP007179, CU683187, CU986666, CU987079, AM856079, FU6OSJA01A8999, CU988614, AM859827, FP011044
GO:0035601	protein deacylation	P	1	0.0227108	1	24	7	8690	over	AM858003	CU993453, AM860249, AM869483, AM859656, CU997767, CU995568, CU987840, CU990584, CU992757, AM859406, AM866567, HS199757, FP007179, CU683187, CU994435, CU986666, CU987079, AM856079, FU6OSJA01A8999, AM860471, CU988614, AM859827, FP011044, FU6OSJA01BNJG5
GO:0070979	protein K11-linked ubiquitination	P	1	0.0263023	1	28	7	8686	over	AM868733	AM857506, CU996067, CU996042, CU990689, AM859584, AM860074, CU994872, CU993034, AM862094, AM868601, CU992548, EW778203, CU989770, CU683221, AM853729, CU987362, CU994481, CU990037, CU991745, AM858451, CU988996, CU991689, AM855643, CU983937, CU984388, CU991343, CU984181, AM865129
GO:0043967	histone H4 acetylation	P	1	0.0280938	1	30	7	8684	over	AM858003	CU991239, AM860286, AM860245, AM859656, AM864571, AM856834, AM855058, AM868703, FU6OSJA02H8JW6, AM859322, CU995277, CU989818, CU682908, CU993030, CU994759, FU6OSJA01D6OH3, FU6OSJA01CZA60, AM858596, CU993917, CU987246, EW777474, CU991592, AM856020, FP004006, CU986501, CU995856, CU989159, CU986468, AM860324, CU988559
GO:0006338	chromatin remodeling	P	1	0.0405532	1	44	7	8670	over	AM866600	FP001147, AM860286, AM236465, AM865089, AM869433, AM861952, AM865032, AM869341, FU6OSJA01B9SYO, CU987815, AM864483, CU992757, AM869295, CU987719, AM858975, AM866567, BQ427365, CU993088, CU995200, HS199757, AM864039, CU989589, CU986873, AM863483, AM860757, CB617555, CB617547, AM853538, CU989319, AM867639, FU6OSJA01D9H7X, CU993768, AM862787, CU682322, BQ426232, CU984344, CU984331, CU984328, CU68446…
GO:0000725	recombinational repair	P	1	0.0405532	1	44	7	8670	over	AM858003	CU683776, CU988474, AM859656, AM859646, AM855283, CU993311, CU991130, AM856913, FU6OSJA01A590X, AM857347, CU991099, CU993272, CU683559, AM855092, AM864373, AM854593, BQ426913, CU988197, CU988135, AM859331, AM859307, FU6OSJA01ANGON, CU683238, CU991925, AM858697, AM856497, AM863493, CU987256, AM858486, CU992187, AM865593, AM862850, AM867639, CU684570, CU991556, CU991542, CU991475, AM857652, FU6OSJA…
GO:0000724	double-strand break repair via homologous recombination	P	1	0.0405532	1	44	7	8670	over	AM858003	CU683776, CU988474, AM859656, AM859646, AM855283, CU993311, CU991130, AM856913, FU6OSJA01A590X, AM857347, CU991099, CU993272, CU683559, AM855092, AM864373, AM854593, BQ426913, CU988197, CU988135, AM859331, AM859307, FU6OSJA01ANGON, CU683238, CU991925, AM858697, AM856497, AM863493, CU987256, AM858486, CU992187, AM865593, AM862850, AM867639, CU684570, CU991556, CU991542, CU991475, AM857652, FU6OSJA…
