# Supplementary material for: Additive transcriptomic variation associated with reproductive traits suggest local adaptation in a recently settled population of the Pacific oyster, Crassostrea gigas
Source: BMC Genomics. 2015 Oct 19;16:808. doi: 10.1186/s12864-015-1972-8 (PMC4613751; doi:10.1186/s12864-015-1972-8)
Supplement: Additional file 3: — ANOVA sex significant transcripts. 80 mRNA differentially expressed in the two-way ANOVA between French and Danish progeny, Genbank accession number, putative annotations E values and GO associated terms. (XLS 132 kb) [file 12864_2015_1972_MOESM3_ESM.xls]

## Sheet: aov
Genbank	annotation (best hit)	E Value
AM861377
AM858593	Fidgetin-like protein 1	2e-33
DV736809	Rho guanine nucleotide exchange factor 7	7e-53
FP004792
ES789925	Vacuolar protein sorting-associated protein 13D	4e-73
AM855021	hypothetical protein CGI_10004709	1e-50
FP008228	Tripartite motif-containing protein 3	1e-11
CU988735	Uncharacterized protein C5orf4-like protein	1e-200
CU999915	GTPase IMAP family member 7	1e-06
AM864412
AM856074	hypothetical protein CGI_10023286	4e-113
CU986854
EE677877	Cytochrome b-c1 complex subunit 7	3e-21
AM853906	Enhancer of mR-decapping protein 4	2e-57
AM865220	Heat shock 70 kDa protein 12A	1e-29
BQ426257	60S ribosomal protein L13	6e-102
AM863462	Cystatin-A2	4e-65
FP000623	hypothetical protein CGI_10005453	4e-19
BQ426710	Altertive oxidase, mitochondrial	6e-147
FP004512	hypothetical protein CGI_10026775	4e-44
CU685316
AM858861	Caprin-2	7e-19
FP003052
AM865168
AM863477	Barrier-to-autointegration factor	2e-08
AM858722	hypothetical protein CGI_10001045	3e-78
AM854599
FP004959	Tetratricopeptide repeat protein 21B	2e-36
FP010018
FP000075	Cystatin-A2	8e-61
AM854675	hypothetical protein CGI_10005400	1e-125
CX068952	hypothetical protein CGI_10010386	1e-31
FP006558
FP003575
AJ565528
CU987043	Electroneutral sodium bicarbote exchanger 1	1e-136
AM858762	hypothetical protein CGI_10024669	6e-35
AM865995	Aphase-promoting complex subunit 7	7e-85
AM866859	A-kise anchor protein 7 isoform gamma	2e-70
AM857116	L-ascorbate oxidase	4e-233
FP004633
CU995043	Cadherin-23	2e-25
BQ427350	F-box only protein 9	3e-117
CU998537
CU999500
FP007067
FP001074
CU983961
CU998588
AM857055	Calcium and integrin-binding protein 1	9e-32
AM860273
FP004638
FP002060
AM855536	Glycerol-3-phosphate dehydrogese [D+], cytoplasmic	3e-89
CU991068
AM862252	hypothetical protein CGI_10004750	1e-44
CU986623	Catenin alpha-1	4e-17
AM854329
AM858482	Mitochondrial carrier-like protein 2	5e-63
AM869074
CU997649	Protein phosphatase 1K, mitochondrial	2e-64
AM869274	hypothetical protein CGI_10005158	3e-53
AM860765
AM865876
AM861408	hypothetical protein CGI_10027912	1e-10
AM858373	Tripartite motif-containing protein 45	2e-166
EX956390
AM862229	39S ribosomal protein L17, mitochondrial	1e-117
BQ427275	Histone deacetylase Rpd3	4e-64
AM860599	hypothetical protein CGI_10018932	3e-40
FP003920	D topoisomerase 2-beta	4e-20
FP005485
DV736630	CAS1 domain-containing protein 1	1e-90
DV736734
FP011535
AM856311
CU685625	Galectin-4	2e-43
FP008358
CU984192
CU984310	THO complex subunit 5-like protein	5e-155

## Sheet: GO
GO-ID	Term	Category	FDR	P-Value	#Test	#Ref	#notAnnotTest	#notAnnotRef	Over/Under	TestSeqs	RefSeqs
GO:0000445	THO complex part of transcription export complex	C	1	0.0102774	1	5	14	8702	over	CU984310	AM860006, AM859361, CU993019, AM866383, CU994407
GO:0000347	THO complex	C	1	0.0102774	1	5	14	8702	over	CU984310	AM860006, AM859361, CU993019, AM866383, CU994407
GO:0000346	transcription export complex	C	1	0.0170741	1	9	14	8698	over	CU984310	AM860006, CU989920, AM859361, CU993019, CU682874, AM866383, CU994407, AF075691, AM857678
GO:0048046	apoplast	C	1	0.0187665	1	10	14	8697	over	AM857116	CU996072, AM854694, AM861780, CU989969, AM861713, AM865281, CU682184, AM853223, CU681638, CU984112
GO:0004526	ribonuclease P activity	F	1	0.00343682	1	1	14	8706	over	CU983961	AM864818
GO:0051018	protein kinase A binding	F	1	0.00515109	1	2	14	8705	over	AM866859	BQ426856, AM868230
GO:0004549	tRNA-specific ribonuclease activity	F	1	0.00515109	1	2	14	8705	over	CU983961	AM869266, AM864818
GO:0016891	endoribonuclease activity, producing 5'-phosphomonoesters	F	1	0.0136812	1	7	14	8700	over	CU983961	AM857463, AM856806, CU988194, AM863667, CU991934, AM858386, AM864818
GO:0005452	inorganic anion exchanger activity	F	1	0.0153791	1	8	14	8699	over	CU987043	CU990789, CU988448, CU990192, CU994409, CU984459, CU991460, CU684408, CU683830
GO:0052716	hydroquinone:oxygen oxidoreductase activity	F	1	0.0170741	1	9	14	8698	over	AM857116	AM864646, AM854694, CU989969, AM861713, CB617349, CU682184, AM853223, CU681638, CU984112
GO:0015301	anion:anion antiporter activity	F	1	0.0187665	1	10	14	8697	over	CU987043	CU990789, CU988448, AM867122, CU990192, CU994409, CU984459, AM855549, CU991460, CU684408, CU683830
GO:0016682	oxidoreductase activity, acting on diphenols and related substances as donors, oxygen as acceptor	F	1	0.0204562	1	11	14	8696	over	AM857116	AM864646, AM854694, CU989969, AM861713, CU994423, EU108720, CB617349, CU682184, AM853223, CU681638, CU984112
GO:0016679	oxidoreductase activity, acting on diphenols and related substances as donors	F	1	0.0238273	1	13	14	8694	over	AM857116	AM864646, AM854694, CU989969, AM861713, FJ872817, AM858555, CU994423, EU108720, CB617349, CU682184, AM853223, CU681638, CU984112
GO:0016893	endonuclease activity, active with either ribo- or deoxyribonucleic acids and producing 5'-phosphomonoesters	F	1	0.0305371	1	17	14	8690	over	CU983961	AM859646, AM857463, AM866790, AM856806, AM862210, AM855092, AM859424, CU995316, CU992677, CU988194, AM858899, AM863667, CU991934, AM858386, CU987100, AM864818, CU994016
GO:0015297	antiporter activity	F	1	0.0322079	1	18	14	8689	over	CU987043	CU990789, CU988448, CU992907, CU991157, AM867122, CU995381, CU686086, CU990307, CU987543, CU990192, CU994409, CU685144, CU984459, AM855549, CU991460, AM864896, CU684408, CU683830
GO:0004521	endoribonuclease activity	F	1	0.0487679	1	28	14	8679	over	CU983961	CU993448, CU993423, AM854869, AM857463, AJ565724, CU990639, FU6OSJA01A0G2P, AM862250, AM856806, AM869266, CU988194, AM857190, CD526820, CU992424, AM863667, AM863620, CU991934, CU986892, CU988904, CU984531, CU987158, AM868160, AM858386, AM857849, AM864818, AM858135, CU986479, CU995730
GO:0045595	regulation of cell differentiation	P	1	0.0201996	3	346	12	8361	over	CU984310, AM858861, AM858593	CU686477, AM855334, CU995643, CU991278, AM864648, EW779134, AM866803, AM236465, CU992968, FU6OSJA02GUKWW, EW778687, AM869461, AM861954, AM865062, AM869402, CU997767, CU993380, AJ565738, AM857405, CU991180, EE677923, AM866770, AM856998, AM854781, AM856953, AM864549, AM860183, CU683693, CU992875, CU683676, CU992863, CU992852, CU988378, CU992841, CU988354, CU992802, BG467434, AM857383, AM867148, AM8…
GO:2000026	regulation of multicellular organismal development	P	1	0.0294383	3	400	12	8307	over	CU984310, AM858861, AM858593	CU686477, AM855334, CU995643, CU991278, CU993451, CU993442, AM866834, AM864648, EW779134, AM866803, AM236465, CU992968, CU988487, CU992942, EW778687, AM869461, CU681521, AM861954, AM865062, AM865056, CU995592, CU997767, AJ565738, AM857405, CU987947, EE677923, AM856998, AM854781, AM856953, AM864549, CU683693, CU992875, CU992868, CU992863, CU992852, CU988378, CU992841, CU988354, CU992802, AM857383,…
GO:0033138	positive regulation of peptidyl-serine phosphorylation	P	1	0.000464188	2	17	13	8690	over	AM858861, AM858593	AM869402, AM857405, CU991180, CU995460, CU994963, CU992675, CU682896, FU6OSJA01A98AR, CU986926, BQ427072, AM853700, FU6OSJA01EX8W2, CU986691, CU994234, FP004006, AM855504, AM860457
GO:0033135	regulation of peptidyl-serine phosphorylation	P	1	0.000464188	2	17	13	8690	over	AM858861, AM858593	AM869402, AM857405, CU991180, CU995460, CU994963, CU992675, CU682896, FU6OSJA01A98AR, CU986926, BQ427072, AM853700, FU6OSJA01EX8W2, CU986691, CU994234, FP004006, AM855504, AM860457
GO:0018105	peptidyl-serine phosphorylation	P	1	0.00158969	2	33	13	8674	over	AM858861, AM858593	AJ565812, CU685972, CU990765, AM869402, AM857405, CU991180, CU995460, AJ427419, CU994963, AM866594, CU992675, AM861570, BQ427259, CU682896, CU682841, AM854369, CU685419, AM858687, FU6OSJA01A98AR, CU994546, CU990171, CU986926, BQ427072, AM853700, FU6OSJA01EX8W2, CU986691, CU994234, CU993758, FP004006, AM855504, CU995816, AM860457, CU988666
GO:0018209	peptidyl-serine modification	P	1	0.00217782	2	39	13	8668	over	AM858861, AM858593	AJ565812, CU685972, CU990765, AM869402, AM857405, CU991180, AM859548, CU995460, AJ427419, CU994963, AM866594, CU992675, AM861570, CU990306, BQ427259, CU682896, CU682841, AM854369, CU685419, AM858687, FU6OSJA01A98AR, AM854230, CU994546, CU990171, CU986926, BQ427072, AM853700, FU6OSJA01EX8W2, CU986691, CU994234, AM861055, CU993758, FP004006, AM855504, CU995816, AM860457, CU988666, CU984265, AM854978
GO:0002521	leukocyte differentiation	P	1	0.00827025	2	79	13	8628	over	CU984310, AM858593	CU991278, AM864674, EW779147, EW779134, EW778687, AM856953, CU683693, CU992875, CU995486, CU995460, CU991056, AM868835, AM856850, AM856845, AM856803, AM869295, AM857298, AM857240, AM857225, CU993159, CU987724, AM856775, CU990486, CU683427, CU989891, CU989883, AM859309, CU993067, CU682908, AM866461, AM866439, EW777816, CU992577, CU685531, AM865950, AM853979, CU995169, CU987529, AM866383, FP006774,…
GO:0080135	regulation of cellular response to stress	P	1	0.0263126	2	147	13	8560	over	CU984310, AM858373	FU6OSJA02FKQNV, CU682059, AM864674, EW779134, AM869461, AM861954, AM865056, CU686398, CU987957, CU987910, AM864573, CU991130, AM866746, AM856913, AM869350, AM857367, AM857361, AJ565683, AM861827, AM867126, CU995486, AM856896, CU992757, AM860020, CU994911, FP010202, AM869295, AM860006, AM861799, CU998008, AM863927, AM857258, AM855055, CU989920, AM864379, AM864373, AM854593, AM862146, AM854532, AM8…
GO:0030097	hemopoiesis	P	1	0.033941	2	169	13	8538	over	CU984310, AM858593	CU991278, DQ250326, AM864674, EW779147, EW779134, CU992945, EW778687, CU996021, CX069148, AM861967, AM076951, CU984005, AM856953, AM856921, CU683693, CU992875, CU988382, AM869332, AM867148, AM861827, CU995486, CU995460, CU993286, CU987855, CU991056, AM868835, AM856850, AM856845, AM856803, CU990566, AM869295, FP009687, AM857298, AM857240, AM855058, AM857225, CU993159, CU987724, AM856775, AM864360,…
GO:0001934	positive regulation of protein phosphorylation	P	1	0.0346735	2	171	13	8536	over	AM858861, AM858593	AM855334, AM866834, AM855283, AM869402, AM857405, CU991180, AM866763, AM864573, AM856953, AM856948, AM860182, AF051320, CU992868, CU683663, CU992852, CU990659, CU992802, CU683604, AM867148, AM861827, CU995486, AJ427420, CU995460, CU993286, AJ427419, CU987855, CU991064, AM864499, AM868835, ES789462, CU994963, CU994959, AM856803, CU990592, AM854614, CU992757, CU990566, FP010202, AM861799, EW778471,…
GO:0042327	positive regulation of phosphorylation	P	1	0.0369083	2	177	13	8530	over	AM858861, AM858593	CU684293, AM855334, AM866834, AM855283, AM869402, AM857405, CU991180, AM866763, AM864573, AM856953, AM856948, AM860182, AF051320, CU992868, CU683663, CU992852, CU990659, CU992802, CU683604, AM867148, AM861827, CU995486, AJ427420, CU995460, CU993286, AJ427419, CU987855, CU991064, AM864499, AM868835, ES789462, CU994963, CU994959, AM856803, CU990592, AM854614, CU992757, CU990566, FP010202, AM861799,…
GO:0048534	hematopoietic or lymphoid organ development	P	1	0.0372862	2	178	13	8529	over	CU984310, AM858593	CU991278, DQ250326, AM864674, EW779147, EW779134, CU992945, EW778687, CU996021, CX069148, AM861967, AM076951, CU984005, AM856953, AM856921, CU683693, CU992875, CU988382, AM869352, AM869332, AM867148, AM861827, CU995486, CU995460, CU993286, AJ427419, CU987855, CU991056, AM868835, AM856850, AM856845, AM856803, CU990566, AM869295, FP009687, AM857298, AM857240, AM855058, AM857225, CU993159, AM866594,…
GO:0002520	immune system development	P	1	0.0427351	2	192	13	8515	over	CU984310, AM858593	AM857512, CU991278, DQ250326, AM864674, EW779147, EW779134, CU992945, EW778687, CU996021, CX069148, AM861967, AM076951, CU984005, CU995547, AM856953, AM856921, CU683693, CU992875, CU988382, AM869352, AM869332, AM867148, AM861827, CU995486, CU995460, CU993286, AJ427419, CU987855, CU991056, AM868835, AM856850, AM856845, AM856803, CU990566, AM869295, AM860006, FP009687, AM857298, AM857240, AM855058,…
GO:0010562	positive regulation of phosphorus metabolic process	P	1	0.0455675	2	199	13	8508	over	AM858861, AM858593	CU684293, AM855334, CU991256, AM866834, AM855283, AM869402, AM857405, CU991180, AM866763, AM864573, AM856953, AM856948, AM860182, AF051320, CU683676, CU992868, CU683663, CU992852, CU990659, CU992802, CU683604, AM867148, AM861827, CU995486, AJ427420, CU995460, CU993286, AJ427419, CU987855, CU991064, AM864499, AM868835, ES789462, CU994963, CU994959, AM856803, CU990592, AM854614, CU992757, CU990566,…
GO:0045937	positive regulation of phosphate metabolic process	P	1	0.0455675	2	199	13	8508	over	AM858861, AM858593	CU684293, AM855334, CU991256, AM866834, AM855283, AM869402, AM857405, CU991180, AM866763, AM864573, AM856953, AM856948, AM860182, AF051320, CU683676, CU992868, CU683663, CU992852, CU990659, CU992802, CU683604, AM867148, AM861827, CU995486, AJ427420, CU995460, CU993286, AJ427419, CU987855, CU991064, AM864499, AM868835, ES789462, CU994963, CU994959, AM856803, CU990592, AM854614, CU992757, CU990566,…
GO:0002327	immature B cell differentiation	P	1	0.00171979	1	0	14	8707	over	AM858593
GO:0002904	positive regulation of B cell apoptotic process	P	1	0.00171979	1	0	14	8707	over	AM858593
GO:0045650	negative regulation of macrophage differentiation	P	1	0.00343682	1	1	14	8706	over	CU984310	AM866383
GO:0070230	positive regulation of lymphocyte apoptotic process	P	1	0.00515109	1	2	14	8705	over	AM858593	CU682625, CU983944
GO:0035372	protein localization to microtubule	P	1	0.00515109	1	2	14	8705	over	AM858373	CU987723, CU991767
GO:0002902	regulation of B cell apoptotic process	P	1	0.00515109	1	2	14	8705	over	AM858593	AM853793, CU681745
GO:0072698	protein localization to microtubule cytoskeleton	P	1	0.00515109	1	2	14	8705	over	AM858373	CU987723, CU991767
GO:0001783	B cell apoptotic process	P	1	0.00686261	1	3	14	8704	over	AM858593	AM853793, AM856033, CU681745
GO:2000973	regulation of pro-B cell differentiation	P	1	0.00857138	1	4	14	8703	over	AM858593	AM862177, AM860666, CU986422, AM853240
GO:0045649	regulation of macrophage differentiation	P	1	0.00857138	1	4	14	8703	over	CU984310	CU987724, CU993067, AM866383, AM865894
GO:1901532	regulation of hematopoietic progenitor cell differentiation	P	1	0.00857138	1	4	14	8703	over	AM858593	AM862177, AM860666, CU986422, AM853240
GO:0060999	positive regulation of dendritic spine development	P	1	0.00857138	1	4	14	8703	over	AM858861	CU994963, BQ426677, AM858521, FU6OSJA01EX8W2
GO:0061003	positive regulation of dendritic spine morphogenesis	P	1	0.00857138	1	4	14	8703	over	AM858861	CU994963, BQ426677, AM858521, FU6OSJA01EX8W2
GO:1901977	negative regulation of cell cycle checkpoint	P	1	0.0102774	1	5	14	8702	over	CU984310	AM860006, CU989920, CU682874, AM866383, AF075691
GO:0044380	protein localization to cytoskeleton	P	1	0.0102774	1	5	14	8702	over	AM858373	CU987723, AM856777, CU994769, CU991767, AM862800
GO:2000002	negative regulation of DNA damage checkpoint	P	1	0.0102774	1	5	14	8702	over	CU984310	AM860006, CU989920, CU682874, AM866383, AF075691
GO:0050775	positive regulation of dendrite morphogenesis	P	1	0.0102774	1	5	14	8702	over	AM858861	CU994963, BQ426677, AM858521, FU6OSJA01EX8W2, AM858028
GO:0046784	intronless viral mRNA export from host nucleus	P	1	0.0102774	1	5	14	8702	over	CU984310	AM860006, CU989920, CU682874, AM866383, AF075691
GO:0060997	dendritic spine morphogenesis	P	1	0.0102774	1	5	14	8702	over	AM858861	CU994963, BQ426677, AM858521, FU6OSJA01EX8W2, CU995816
GO:0061001	regulation of dendritic spine morphogenesis	P	1	0.0102774	1	5	14	8702	over	AM858861	CU994963, BQ426677, AM858521, FU6OSJA01EX8W2, CU995816
GO:2000108	positive regulation of leukocyte apoptotic process	P	1	0.0119807	1	6	14	8701	over	AM858593	CU992757, HS199757, AM856578, AM853793, CU682625, CU983944
GO:0060998	regulation of dendritic spine development	P	1	0.0119807	1	6	14	8701	over	AM858861	CU994963, FU6OSJA02G1LEY, BQ426677, AM858521, FU6OSJA01EX8W2, CU995816
GO:0030225	macrophage differentiation	P	1	0.0119807	1	6	14	8701	over	CU984310	CU987724, CU993067, CU992577, AM866383, AM865894, AM859185
GO:0002328	pro-B cell differentiation	P	1	0.0136812	1	7	14	8700	over	AM858593	AM862177, AM866439, AM858687, AM860666, AM868012, CU986422, AM853240
GO:0002320	lymphoid progenitor cell differentiation	P	1	0.0136812	1	7	14	8700	over	AM858593	AM862177, AM866439, AM858687, AM860666, AM868012, CU986422, AM853240
GO:0060996	dendritic spine development	P	1	0.0136812	1	7	14	8700	over	AM858861	AM861919, CU994963, FU6OSJA02G1LEY, BQ426677, AM858521, FU6OSJA01EX8W2, CU995816
GO:0075733	intracellular transport of viral material	P	1	0.0153791	1	8	14	8699	over	CU984310	AM860006, CU989920, AM864214, CU682874, AM866383, BQ426765, CU995108, AF075691
GO:2000001	regulation of DNA damage checkpoint	P	1	0.0153791	1	8	14	8699	over	CU984310	CU987957, AM869350, AM860006, CU989920, CU682874, AM866383, AM868450, AF075691
GO:0032007	negative regulation of TOR signaling cascade	P	1	0.0153791	1	8	14	8699	over	AM858593	CU992757, AM862177, AM856617, HS199757, CU990332, AM859122, FU6OSJA01A98AR, CU994036
GO:0070228	regulation of lymphocyte apoptotic process	P	1	0.0153791	1	8	14	8699	over	AM858593	FU6OSJA02FQ031, AM868835, AM865894, AM853793, AM859057, CU682625, CU983944, CU681745
GO:0030224	monocyte differentiation	P	1	0.0153791	1	8	14	8699	over	CU984310	EW779147, AM869295, CU993159, AM865950, AM853979, AM866383, AM866018, CU993563
GO:0060215	primitive hemopoiesis	P	1	0.0170741	1	9	14	8698	over	CU984310	EW779134, CU988382, AM866383, AM855657, AY039650, AM868061, CU998590, CU991431, AM855483
GO:0002762	negative regulation of myeloid leukocyte differentiation	P	1	0.0170741	1	9	14	8698	over	CU984310	CU991278, CU992875, CU991056, AM869295, AM853979, CU987529, AM866383, BQ426746, AM853793
GO:0046274	lignin catabolic process	P	1	0.0170741	1	9	14	8698	over	AM857116	AM864646, AM854694, CU989969, AM861713, CB617349, CU682184, AM853223, CU681638, CU984112
GO:0009808	lignin metabolic process	P	1	0.0187665	1	10	14	8697	over	AM857116	AM864646, AM854694, CU989969, AM861713, CU993114, CB617349, CU682184, AM853223, CU681638, CU984112
GO:0046271	phenylpropanoid catabolic process	P	1	0.0187665	1	10	14	8697	over	AM857116	AM864646, AM854694, CU989969, AM861713, CU988841, CB617349, CU682184, AM853223, CU681638, CU984112
GO:0070227	lymphocyte apoptotic process	P	1	0.0204562	1	11	14	8696	over	AM858593	FU6OSJA02FQ031, AM868835, AM865894, AM865804, AM853793, AM859057, CU682625, CU983944, AM868011, AM856033, CU681745
GO:1901976	regulation of cell cycle checkpoint	P	1	0.0221431	1	12	14	8695	over	CU984310	AM869466, CU987957, AM869350, AM860006, CU989920, AM859309, CU682874, AM866383, AM868450, AM864974, CU984328, AF075691
GO:0048814	regulation of dendrite morphogenesis	P	1	0.0221431	1	12	14	8695	over	AM858861	CU994963, AM856578, BQ426677, AM858521, CU685231, AM865638, FU6OSJA01EX8W2, CU987033, CU995816, AM858028, CU984176, AM865158
GO:2000106	regulation of leukocyte apoptotic process	P	1	0.0221431	1	12	14	8695	over	AM858593	FU6OSJA02FQ031, AM868835, CU992757, HS199757, AM856578, AM865894, AM853875, AM853793, AM859057, CU682625, CU983944, CU681745
GO:0043154	negative regulation of cysteine-type endopeptidase activity involved in apoptotic process	P	1	0.0221431	1	12	14	8695	over	AM858593	AM866834, AM865062, CU994918, BQ427274, AM865804, AM867871, AM861263, AM853619, AM856246, CU994307, AM862780, CU983909
GO:0097061	dendritic spine organization	P	1	0.0221431	1	12	14	8695	over	AM858861	CU994963, CU992664, CU992585, AM859112, BQ426677, AM858521, FU6OSJA01EX8W2, CU989392, AM862867, CU995816, CU989049, CU993517
GO:2000117	negative regulation of cysteine-type endopeptidase activity	P	1	0.0238273	1	13	14	8694	over	AM858593	AM866834, AM865062, CU994918, AM859309, BQ427274, AM865804, AM867871, AM861263, AM853619, AM856246, CU994307, AM862780, CU983909
GO:0002244	hematopoietic progenitor cell differentiation	P	1	0.0255088	1	14	14	8693	over	AM858593	CU991278, CU992875, CU991056, AM862177, AM866439, CU987529, AM858687, FP003782, CU987141, AM860666, CU993771, AM868012, CU986422, AM853240
GO:1902106	negative regulation of leukocyte differentiation	P	1	0.0255088	1	14	14	8693	over	CU984310	CU991278, EW778687, CU992875, CU991056, AM869295, CU987724, CU993067, AM853979, CU987529, AM866383, BQ426746, AB425338, AM853793, CU994476
GO:0009698	phenylpropanoid metabolic process	P	1	0.0255088	1	14	14	8693	over	AM857116	AM864646, AM854694, CU989969, AM861713, CU993114, AM861642, AM858555, CU988841, CB617349, CU682184, AM853223, CU682120, CU681638, CU984112
GO:0006885	regulation of pH	P	1	0.0271876	1	15	14	8692	over	CU987043	AM857523, FU6OSJA01AUYEG, CU993453, CU988448, AM855170, AF288677, CU991960, CU994435, BQ426301, AM862798, AM868052, CU684408, AM860471, CU984153, FU6OSJA01BNJG5
GO:0071887	leukocyte apoptotic process	P	1	0.0271876	1	15	14	8692	over	AM858593	FU6OSJA02FQ031, AM868835, CU992757, HS199757, AM856578, AM865894, AM853875, AM865804, AM853793, AM859057, CU682625, CU983944, AM868011, AM856033, CU681745
GO:0044766	multi-organism transport	P	1	0.0271876	1	15	14	8692	over	CU984310	CU995643, AJ565738, CU992863, AM860006, CU987776, CU989920, CU995264, AM864214, CU682874, AM866383, BQ426765, CU995108, CU992079, AF075691, AM860323
GO:0032092	positive regulation of protein binding	P	1	0.0271876	1	15	14	8692	over	AM858861	AM860207, AM860134, FU6OSJA02GWYAF, CU995428, CU994963, AM861799, AM859292, AM859254, AM856578, AM864109, CU990171, AM855877, CU990025, FU6OSJA01EX8W2, FP004006
GO:0090502	RNA phosphodiester bond hydrolysis, endonucleolytic	P	1	0.0288637	1	16	14	8691	over	CU983961	AM854869, AM867284, AM857463, FU6OSJA01A0G2P, AM862250, AM856806, AM869266, AJ565463, AM863667, AM863620, CU991934, CU986892, AM868160, AM857849, AM864818, AM858135
GO:0090263	positive regulation of canonical Wnt receptor signaling pathway	P	1	0.0288637	1	16	14	8691	over	AM858861	AM857395, CU994963, AM855049, BQ427274, AM858755, FU6OSJA02FNUO9, AM863529, AM858521, AM867847, FU6OSJA01EX8W2, AM856246, CB617400, CU995985, CU988666, AM863058, AM858044
GO:0032006	regulation of TOR signaling cascade	P	1	0.0288637	1	16	14	8691	over	AM858593	CU987811, CU992757, AM862177, AM862172, CU988160, EW778396, AM856617, HS199757, CU990332, AM865940, CU987559, AM859122, FU6OSJA01A98AR, FU6OSJA02G3263, AM855526, CU994036
GO:0032786	positive regulation of DNA-dependent transcription, elongation	P	1	0.0305371	1	17	14	8690	over	CU984310	AM854803, AM860006, CU989920, CU682874, FU6OSJA01BBSA3, AM866383, CU992480, AM859140, FP008888, CU991865, AM866198, AM854154, CU997021, CU989383, CU984420, CU984389, AF075691
GO:0031929	TOR signaling cascade	P	1	0.0305371	1	17	14	8690	over	AM858593	CU987811, CU992757, FU6OSJA01B6VDZ, AM862177, AM862172, CU988160, EW778396, AM856617, HS199757, CU990332, AM865940, CU987559, AM859122, FU6OSJA01A98AR, FU6OSJA02G3263, AM855526, CU994036
GO:0055067	monovalent inorganic cation homeostasis	P	1	0.0305371	1	17	14	8690	over	CU987043	AM857523, FU6OSJA01AUYEG, CU993453, CU988448, AM862319, AM855170, AF288677, CU991960, CU994435, BQ426301, AM862798, AM868052, AM859908, CU684408, AM860471, CU984153, FU6OSJA01BNJG5
GO:0035162	embryonic hemopoiesis	P	1	0.0338759	1	19	14	8688	over	CU984310	EW779134, CU988382, AM864201, AM863731, AM853924, AM866383, AB066348, FU6OSJA01C17ZD, BQ426415, CU989332, AM855657, AY039650, AM868061, CU998590, CU991431, CU988669, AM855483, AM866914, EW778710
GO:2001021	negative regulation of response to DNA damage stimulus	P	1	0.0355412	1	20	14	8687	over	CU984310	EW779134, AM864573, CU992757, AM860006, CU998008, AM857258, CU989920, AM864379, AM859386, FU6OSJA01BE7D6, AM857155, HS199757, CU682874, AM866383, AM854239, AM865679, AF075691, CX069330, FU6OSJA01ETJTB, AM862544
GO:0032874	positive regulation of stress-activated MAPK cascade	P	1	0.0355412	1	20	14	8687	over	AM858373	CU686398, CU987910, AJ565683, AM861827, AM855055, AM854532, CU990426, AM854272, CU986995, CU990171, AM859022, HS229579, AJ130967, CU987115, AM862838, CU988864, AM855657, AM855604, CU991570, CU991325
GO:0090501	RNA phosphodiester bond hydrolysis	P	1	0.0355412	1	20	14	8687	over	CU983961	AM854869, AM867284, AM857463, FU6OSJA01A0G2P, AM862250, AM856806, AM869266, AJ565463, AM863768, AM863667, AM863620, CU991934, CU987419, CU986892, AM868160, CU994208, AM857849, AM864818, AM858135, AM863073
GO:0050773	regulation of dendrite development	P	1	0.0355412	1	20	14	8687	over	AM858861	CU988378, CU994963, FU6OSJA02G1LEY, AM856578, BQ426677, AM858521, CU994444, CU685231, AM865638, FU6OSJA01EX8W2, CU994258, AJ544885, AJ544883, CU987033, AM853359, CU995816, CU984295, AM858028, CU984176, AM865158
GO:0032784	regulation of DNA-dependent transcription, elongation	P	1	0.0372039	1	21	14	8686	over	CU984310	AM866866, AM854803, AM860006, CU989920, AJ565521, CU682874, FU6OSJA01BBSA3, AM866383, CU992480, AM859140, FP008888, CU991865, AM866198, AM854154, CU997021, CU989383, CU984420, CU984389, AF075691, FU6OSJA01AUZKK, AM857663
GO:0070304	positive regulation of stress-activated protein kinase signaling cascade	P	1	0.0372039	1	21	14	8686	over	AM858373	CU686398, CU987910, AJ565683, AM861827, AM855055, AM854532, CU990426, AM854272, CU986995, CU990171, AM853793, AM859022, HS229579, AJ130967, CU987115, AM862838, CU988864, AM855657, AM855604, CU991570, CU991325
GO:0030183	B cell differentiation	P	1	0.0405212	1	23	14	8684	over	AM858593	AM864674, EW779147, EW778687, AM856953, AM856850, AM856803, CU987724, CU683427, AM859309, CU993067, AM866461, CU992577, AM859185, AM858687, BQ427013, CU994404, FU6OSJA01A9O0H, CU986622, AM867651, AM853439, AM862731, CU986516, AM860439
GO:0002761	regulation of myeloid leukocyte differentiation	P	1	0.0471239	1	27	14	8680	over	CU984310	CU991278, CU992875, CU995460, CU991056, AM856845, AM869295, CU987724, CU993067, CU682908, AM853979, CU995169, CU987529, AM866383, BQ426746, FU6OSJA01BM110, AM865894, CU994604, AM859172, FU6OSJA01D6OH3, AM853793, BQ427087, AM866018, AM853576, FU6OSJA01BTSMP, CU993563, CU991387, CU984160
GO:0045638	negative regulation of myeloid cell differentiation	P	1	0.0487679	1	28	14	8679	over	CU984310	CU991278, EW778687, CU992875, AM867148, CU993286, CU987855, CU991056, CU990566, AM869295, CU683369, AM853979, CU987529, AM866383, BQ426746, AM859140, CU986959, AM853793, CU991865, AM856348, AM861291, AM855841, CU987147, CU988808, CU995983, AM853439, CU984389, CU984198, CU986339
GO:0043393	regulation of protein binding	P	1	0.0487679	1	28	14	8679	over	AM858861	EW779134, AM860207, CU684115, AM860134, CU992852, FU6OSJA02GWYAF, AJ427419, CU995428, CU994963, AM861799, AM866594, FU6OSJA02G08OI, AM859292, AM859254, AM856578, AM864109, FU6OSJA01ACBGG, CU682791, CU994546, CU990171, BQ427028, AM855877, CU990025, FU6OSJA01EX8W2, FP004006, CU988614, AM859827, AM858017
