# Supplementary material for: Additive transcriptomic variation associated with reproductive traits suggest local adaptation in a recently settled population of the Pacific oyster, Crassostrea gigas
Source: BMC Genomics. 2015 Oct 19;16:808. doi: 10.1186/s12864-015-1972-8 (PMC4613751; doi:10.1186/s12864-015-1972-8)
Supplement: Additional file 4: — eP ST outliers for male and females oysters. 53 and 69 outliers ePST mRNAs for male and female oysters respectively, Genbank accession number, putative annotations, E-values, fold changes and GO associated terms. (XLS 160 KB) [file 12864_2015_1972_MOESM4_ESM.xls]

## Sheet: qstmal
GenBank	annotation (best hit)	E value	Fold change
FP011133			0.629311
EE677761	L-rhamnose-binding lectin CSL3, partial	6e-46	0.644351
AM854329			0.732153
FP001190			0.73804
CU685625	Galectin-4	2e-43	0.747431
FP010126	hypothetical protein CGI_10003440	2e-08	0.764689
AM856431	hypothetical protein CGI_10020633	6e-150	0.777885
CU991068			0.820873
AM866307	Acidic repeat-containing protein	8e-39	0.825681
FP005485			0.834943
CU988911			0.849718
CU995974			0.861994
AM861498			0.867492
EE677875	hypothetical protein CGI_10007416	7e-52	0.872017
CU997770			0.887676
EW777705	S-adenosylmethionine mitochondrial carrier protein	3e-98	0.90461
FP091051			1.0521
CU998570			1.08382
CU989960	hypothetical protein CGI_10005503	6e-22	1.09717
AM865995	Anaphase-promoting complex subunit 7	7e-85	1.1248
FP010323			1.14111
CU686267	Filamin-A	9e-53	1.14364
BM986674	GTPase IMAP family member 4	2e-23	1.15222
AM857055	Calcium and integrin-binding protein 1	9e-32	1.15425
EW778347	hypothetical protein CGI_10003824	3e-24	1.15619
FP009875	p21-activated protein kinase-interacting protein 1-like protein	1e-30	1.17086
DV736505			1.17591
AM862925	Proline-rich transmembrane protein 1	1e-33	1.18042
CU993628			1.19199
FP010018			1.20311
AM857947			1.22255
FP010238			1.25746
FP008172	hypothetical protein CGI_10028584	2e-78	1.26146
CU685137	Thioredoxin domain-containing protein 3-like protein	7e-08	1.27882
ES789925	Vacuolar protein sorting-associated protein 13D	4e-73	1.29026
AM863642			1.29246
CU986884			1.2968
CU998540			1.33312
BQ426710	Alternative oxidase, mitochondrial	6e-147	1.44658
CU987043	Electroneutral sodium bicarbonate exchanger 1	1e-136	1.46516
FP004792			1.54041
AM866859	A-kinase anchor protein 7 isoform gamma	2e-70	1.59268
CU986854			1.73615
AM861480	hypothetical protein CGI_10017906	1e-17	1.78971
FP004638			2.12768
AM858762	hypothetical protein CGI_10024669	6e-35	2.26507
FP001074			2.6806
CU999500			3.13821
AM854599			3.30974
CU998537			3.5799
FP002060			3.72221
FP007067			3.73245
CU998588			3.80715

## Sheet: qstfem
GenBank	annotation (best hit)	E value	Fold change
FP005519			0.477876
FP003774	Multimerin-1	3e-10	0.571647
AM861439			0.61538
AM867714			0.633634
FP006374	Interferon-induced, double-stranded RNA-activated protein kinase	5e-10	0.635144
AM860599	hypothetical protein CGI_10018932	3e-40	0.641521
AM859564			0.655567
CX068765			0.689683
CU685625	Galectin-4	2e-43	0.712195
AM858579	Myosin light chain kinase, smooth muscle	6e-240	0.772888
CU683015	Feline leukemia virus subgroup C receptor-related protein 2	3e-18	0.79182
FP006735			0.801429
FP012186	hypothetical protein CGI_10018363	7e-39	0.820779
CU990457			0.845647
FP011843			0.858139
CU996353			0.861118
FP011204	Putative ATP-dependent RNA helicase DDX58	3e-18	0.868578
AM853880			0.870724
CU990883	hypothetical protein CGI_10017992	1e-44	0.875993
AM860926	hypothetical protein CGI_10013080	6e-37	0.87812
CU991465			0.879334
AM863885			0.879909
FP005821	ATP-binding cassette sub-family A member 1	2e-44	0.899008
AM856367	ER degradation-enhancing alpha-mannosidase-like 1	1e-280	0.901179
CU987142			0.908498
AM862483	Tripartite motif-containing protein 56	2e-117	0.915969
AM867017			0.926231
CU682729	Clathrin heavy chain 1	5e-67	0.947998
AM856267	Caspase-7	2e-15	1.06541
CU987469			1.08582
BQ426257	60S ribosomal protein L13	6e-102	1.08876
CU991455			1.1049
CU684722			1.10978
AM868832	NADH dehydrogenase [ubiquinone] flavoprotein 2, mitochondrial, partial	7e-12	1.11047
CU992453			1.11092
AM856105	Uncharacterized protein C7orf46-like protein	5e-34	1.11829
AM868898			1.12137
AM861918			1.12766
FP004512	hypothetical protein CGI_10026775	4e-44	1.15747
DV736505			1.15794
AM857478			1.16762
AM867192			1.17729
CU987248	Molluscan insulin-related peptide 5	5e-87	1.1892
AM865995	Anaphase-promoting complex subunit 7	7e-85	1.19021
CU991443			1.2016
CU991649	Coiled-coil domain-containing protein 66	4e-124	1.20892
AM855885	hypothetical protein CGI_10014271	2e-80	1.23377
AM858861	Caprin-2	7e-19	1.23705
FP010394	Caspase-2	5e-32	1.24819
FP008172	hypothetical protein CGI_10028584	2e-78	1.29043
FP002498			1.30786
AM858572			1.3149
FP009482	Hermansky-Pudlak syndrome 3 protein	2e-10	1.32405
FP007934	Retinal dehydrogenase 1	1e-42	1.32464
FP010018			1.3315
AM853901			1.41012
AM863210	Multimerin-1	1e-80	1.49691
EE677877	Cytochrome b-c1 complex subunit 7	3e-21	1.49973
AM866859	A-kinase anchor protein 7 isoform gamma	2e-70	1.55044
EX956415			1.73852
CU986854			1.89164
AM858762	hypothetical protein CGI_10024669	6e-35	1.98587
AM863477	Barrier-to-autointegration factor	2e-08	2.08561
CU999500			2.32203
FP001074			2.40592
FP002060			2.40761
CU998588			2.42412
CU998537			2.78701
FP007067			2.84056

## Sheet: GO_qstmal
GO-ID	Term	Category	FDR	P-Value	#Test	#Ref	#notAnnotTest	#notAnnotRef	Over/Under	TestSeqs	RefSeqs
GO:0016323	basolateral plasma membrane	C	1	0.0225	1	65	2	8654	over	CU987043	CU991277, AM866803, CU988448, CU996033, CU996032, EE677923, CU993336, AM855167, AJ427420, CU987823, CU683573, CU998060, AM859404, AM857225, CU686153, CU686152, AM862145, AM854523, HS204233, AM861623, CU686086, AM868690, CU989792, BQ427239, CU990213, AM853854, CU997261, AB066348, AM854279, AM855963, AM863520, AM855922, CU991857, CU682608, AM854173, AM867893, AM855893, CU994409, AM865667, AM865666,…
GO:0051018	protein kinase A binding	F	1	0.00103	1	2	2	8717	over	AM866859	BQ426856, AM868230
GO:0005452	inorganic anion exchanger activity	F	1	0.00309	1	8	2	8711	over	CU987043	CU990789, CU988448, CU990192, CU994409, CU984459, CU991460, CU684408, CU683830
GO:0015301	anion:anion antiporter activity	F	1	0.00378	1	10	2	8709	over	CU987043	CU990789, CU988448, AM867122, CU990192, CU994409, CU984459, AM855549, CU991460, CU684408, CU683830
GO:0015297	antiporter activity	F	1	0.00652	1	18	2	8701	over	CU987043	CU990789, CU988448, CU992907, CU991157, AM867122, CU995381, CU686086, CU990307, CU987543, CU990192, CU994409, CU685144, CU984459, AM855549, CU991460, AM864896, CU684408, CU683830
GO:0015293	symporter activity	F	1	0.0239	1	69	2	8650	over	CU987043	AM860252, CU990789, CU988472, CU681556, CU988448, CU996033, AM857497, CU984024, AM868992, CU993336, CU991157, FU6OSJA01AI39V, AM869399, AM869388, AM859579, AM857329, CU991025, HS123518, AM857281, AM857273, CU995393, FV2TRRU01A152A, CU683462, AM861623, AM857137, CU989828, CU995242, AM856603, AM856532, CU990259, AM237678, CU684993, AM237644, CU989625, AB185408, AM866225, CU986966, CU990192, CU68311…
GO:0015291	secondary active transmembrane transporter activity	F	1	0.0276	1	80	2	8639	over	CU987043	AM860252, CU990789, CU988472, CU681556, CU988448, CU996033, CU992907, AM857497, CU984024, AM868992, CU993336, CU991157, FU6OSJA01AI39V, AM856969, AM869399, AM869388, AM859579, AM867122, AM857329, CU991025, HS123518, AM857281, AM857273, CU995393, CU995381, FV2TRRU01A152A, CU683462, AM861623, AM857137, CU686086, CU989828, CU995242, AM856603, CU990307, CU987543, AM856532, CU990259, AM237678, CU68499…
GO:0008509	anion transmembrane transporter activity	F	1	0.0283	1	82	2	8637	over	CU987043	CU995641, CU990789, AM860219, CU988448, CU996033, AM859699, CU984024, CU993336, CU991157, FU6OSJA01AI39V, AM856969, AM864540, AM854749, CU683676, AM869399, AM869388, CU992822, AM867122, AM856875, CU991025, CU683573, AM864354, FV2TRRU01A152A, CU683462, CU990404, AM861623, AM857137, CU989828, CU995242, AB262088, CU994735, EW778253, FU6OSJA02FH70M, CD526827, CU987543, AM858796, AM856590, CU683248, C…
GO:0022804	active transmembrane transporter activity	F	1	0.0451	1	132	2	8587	over	CU987043	CU993405, AM860252, CU990789, FU6OSJA02GUKWW, CU988472, CU996060, CU681556, CU988448, CU996033, CU992907, AM857497, CU984024, AM868992, CU686322, CU993336, CU991157, FU6OSJA01AI39V, AM856969, FU6OSJA01B0EHG, CU990670, CU681477, AM869399, AM869388, AM859579, AM867122, AM857329, CU987823, CU991025, CU683573, HS123518, AM857281, AM857273, FP011928, AJ565580, CU995393, CU995381, AM857225, CU993149, C…
GO:0006885	regulation of pH	P	1	0.00549	1	15	2	8704	over	CU987043	AM857523, FU6OSJA01AUYEG, CU993453, CU988448, AM855170, AF288677, CU991960, CU994435, BQ426301, AM862798, AM868052, CU684408, AM860471, CU984153, FU6OSJA01BNJG5
GO:0055067	monovalent inorganic cation homeostasis	P	1	0.00618	1	17	2	8702	over	CU987043	AM857523, FU6OSJA01AUYEG, CU993453, CU988448, AM862319, AM855170, AF288677, CU991960, CU994435, BQ426301, AM862798, AM868052, AM859908, CU684408, AM860471, CU984153, FU6OSJA01BNJG5
GO:0006814	sodium ion transport	P	1	0.0242	1	70	2	8649	over	CU987043	AM860252, CU990789, CU988472, CU681556, CU988448, CU996033, CU996032, CU992907, AM857497, CU984024, CU991157, AM856988, FU6OSJA01AI39V, AM864540, CU990665, AM869399, AY551098, AM869388, AM859579, AM857329, AM857281, AM857272, CU683462, CU988141, AM861623, AM857137, CU686086, CU989828, CU683334, CU990307, EW777773, CU990259, AM237644, CU989625, AB185408, AM866225, CU986966, CU990192, AM855949, AM8…
GO:0006486	protein glycosylation	P	1	0.0377	1	110	2	8609	over	CU987043	AM866889, AM854898, AM854870, FU6OSJA01ARBV8, FV2TRRU02JUSWN, CU992926, CU681520, AM865084, CU984045, CU993371, AM866743, CU684107, CU991105, AM860109, CU988354, CU988329, AM857395, AM855182, AM861800, CU684088, FP000497, AM856804, CU988290, AM861792, FP009687, CU988222, AJ565568, AM859406, AM855015, FU6OSJA02H8JW6, CU988184, CU992651, CU988133, AM861641, CU989890, CU987687, AJ565452, CU686060, C…
GO:0043413	macromolecule glycosylation	P	1	0.0377	1	110	2	8609	over	CU987043	AM866889, AM854898, AM854870, FU6OSJA01ARBV8, FV2TRRU02JUSWN, CU992926, CU681520, AM865084, CU984045, CU993371, AM866743, CU684107, CU991105, AM860109, CU988354, CU988329, AM857395, AM855182, AM861800, CU684088, FP000497, AM856804, CU988290, AM861792, FP009687, CU988222, AJ565568, AM859406, AM855015, FU6OSJA02H8JW6, CU988184, CU992651, CU988133, AM861641, CU989890, CU987687, AJ565452, CU686060, C…
GO:0070085	glycosylation	P	1	0.0387	1	113	2	8606	over	CU987043	AM866889, AM854898, AM854870, FU6OSJA01ARBV8, FV2TRRU02JUSWN, CU992926, CU681520, AM865084, CU984045, CU993371, AM866743, CU684107, CU991105, AM860109, CU988354, CU988329, AM857395, AM855182, AM861800, CU684088, FP000497, AM856804, CU988290, CU683555, AM861792, FP009687, CU988222, AJ565568, AM859406, AM855015, FU6OSJA02H8JW6, CU988184, CU992651, CU988133, AM861641, CU989890, CU987687, AJ565452, C…
GO:0009101	glycoprotein biosynthetic process	P	1	0.0424	1	124	2	8595	over	CU987043	AM857524, AM866889, AM854898, AM854870, FU6OSJA01ARBV8, FV2TRRU02JUSWN, CU992926, CU681520, AM865084, CU984045, CU993371, AM866743, CU684107, CU991105, AM860109, CU988354, CU988329, AM857395, AM855182, AM867113, AM861800, CU684088, CU987811, FP000497, AM856804, CU988290, AM861792, FP009687, CU988222, AJ565568, AM859406, AM857225, AM855015, FU6OSJA02H8JW6, CU988184, CU992651, CU988133, AM861641, C…
GO:0015672	monovalent inorganic cation transport	P	1	0.0424	1	124	2	8595	over	CU987043	CU991225, AM860252, CU990789, CU988472, CU996060, CU681556, CU988448, CU996033, CU996032, CU681539, CU992907, AM857497, FU6OSJA01AH96I, CU984024, AJ565794, CU686322, CU991157, AM856988, FU6OSJA01AI39V, AM864540, CU992872, CU990666, CU990665, AM869399, AY551098, AM869388, AM859579, AM857329, CU685765, AM857281, AM857272, FP011928, CU686152, CU993149, CU995315, AM862145, CU990491, CU683462, CU98814…
GO:0055080	cation homeostasis	P	1	0.0434	1	127	2	8592	over	CU987043	AM857523, FU6OSJA01AUYEG, CU993453, CU995624, FU6OSJA02FHTWY, AM854889, FU6OSJA01AULAI, CU988448, AM865084, CU686306, AM854781, CU684107, AM856953, AM856940, CU988399, CU992868, AM862319, CU683663, AM859577, AM855170, EE677879, CU684088, CU987813, CU686204, CU991023, AM856803, AM869295, CU988235, CU995381, AM857225, AM857222, AM857219, CU989927, CU987745, BQ426944, AM854523, CU990491, CU990487, C…
GO:0009100	glycoprotein metabolic process	P	1	0.0497	1	146	2	8573	over	CU987043	AM857524, AM866889, AM854898, AM854872, AM854870, FU6OSJA01ARBV8, FV2TRRU02JUSWN, CU992926, CU681520, CU988402, AM865084, CU984045, FU6OSJA01EE45F, CU993371, AM866743, CU684107, CU991105, AM860109, CU988354, AM869380, CU988329, AM857395, AM855182, AM867113, EE677879, AM861800, CU684088, CU987811, CU991048, FP000497, AM856804, CU988290, AM861792, FP009687, CU988222, AJ565568, AM859406, AM857225, A…

## Sheet: GO_qstfem
GO-ID	Term	Category	FDR	P-Value	#Test	#Ref	#notAnnotTest	#notAnnotRef	Over/Under	TestSeqs	RefSeqs
GO:0030176	integral to endoplasmic reticulum membrane	C	1	0.0324559	1	40	6	8675	over	AM856367	AM860240, CU996024, AM856948, FU6OSJA01BIIXV, AM864463, CU990526, AM855097, AM869207, AM861630, CU682985, AM868690, AM866458, AM858842, CU992598, AM856582, AM853875, AM861453, AM859142, CU995027, AM855994, CU990138, CU991860, CU991811, AM856385, FP001678, HS120345, CU986741, FU6OSJA01DNJB2, CU992135, CU993826, CU989347, CU989329, FU6OSJA01A1FTB, CU984487, CU983950, AM862798, CB617362, CU994156, E…
GO:0031227	intrinsic to endoplasmic reticulum membrane	C	1	0.0347948	1	43	6	8672	over	AM856367	AM860240, CU996024, AM866743, AM856948, FU6OSJA01BIIXV, AM864463, CU990526, AM855097, AM869207, AM861630, CU682985, AM868690, AM866458, AM858842, CU992598, AM856582, AM853875, AM861453, AM859142, CU995027, AM855994, CU990138, AM859051, CU991860, CU991811, AM856385, FP001678, HS120345, CU986741, FU6OSJA01DNJB2, CU992135, CU993826, CU989347, CU989329, FU6OSJA01A1FTB, CU984487, CU983950, AM862798, C…
GO:0030133	transport vesicle	C	1	0.0494959	1	62	6	8653	over	CU987248	AM854807, CU995568, CU684104, AM860183, EW778593, AM855182, AM861831, AM857348, CU993255, AM864457, CU998058, AM861775, AM857225, CU995343, AM855015, CU989904, BQ426935, CU994829, CU994825, CU992632, CU987653, CU987614, CU994773, AM854436, CU683379, CU683330, AM859289, AM866399, AM858791, CU994669, FV2TRRU02F1AFL, CU683282, CU994623, AM861453, AM863608, BQ427119, CU989616, BQ426621, CU992383, FP0…
GO:0051787	misfolded protein binding	F	1	0.000802568	1	0	6	8715	over	AM856367
GO:0051018	protein kinase A binding	F	1	0.00240605	1	2	6	8713	over	AM866859	BQ426856, AM868230
GO:0004687	myosin light chain kinase activity	F	1	0.00320696	1	3	6	8712	over	AM858579	CU685923, FU6OSJA02FKMH3, AM854945
GO:0001934	positive regulation of protein phosphorylation	P	1	0.00769354	2	171	5	8544	over	AM858861, AM856367	AM855334, AM866834, AM855283, AM869402, AM857405, CU991180, AM866763, AM864573, AM856953, AM856948, AM860182, AF051320, CU992868, CU683663, CU992852, CU990659, CU992802, CU683604, AM867148, AM861827, CU995486, AJ427420, CU995460, CU993286, AJ427419, CU987855, CU991064, AM864499, AM868835, ES789462, CU994963, CU994959, AM856803, CU990592, AM854614, CU992757, CU990566, FP010202, AM861799, EW778471,…
GO:0042327	positive regulation of phosphorylation	P	1	0.00821906	2	177	5	8538	over	AM858861, AM856367	CU684293, AM855334, AM866834, AM855283, AM869402, AM857405, CU991180, AM866763, AM864573, AM856953, AM856948, AM860182, AF051320, CU992868, CU683663, CU992852, CU990659, CU992802, CU683604, AM867148, AM861827, CU995486, AJ427420, CU995460, CU993286, AJ427419, CU987855, CU991064, AM864499, AM868835, ES789462, CU994963, CU994959, AM856803, CU990592, AM854614, CU992757, CU990566, FP010202, AM861799,…
GO:0010562	positive regulation of phosphorus metabolic process	P	1	0.0102825	2	199	5	8516	over	AM858861, AM856367	CU684293, AM855334, CU991256, AM866834, AM855283, AM869402, AM857405, CU991180, AM866763, AM864573, AM856953, AM856948, AM860182, AF051320, CU683676, CU992868, CU683663, CU992852, CU990659, CU992802, CU683604, AM867148, AM861827, CU995486, AJ427420, CU995460, CU993286, AJ427419, CU987855, CU991064, AM864499, AM868835, ES789462, CU994963, CU994959, AM856803, CU990592, AM854614, CU992757, CU990566,…
GO:0045937	positive regulation of phosphate metabolic process	P	1	0.0102825	2	199	5	8516	over	AM858861, AM856367	CU684293, AM855334, CU991256, AM866834, AM855283, AM869402, AM857405, CU991180, AM866763, AM864573, AM856953, AM856948, AM860182, AF051320, CU683676, CU992868, CU683663, CU992852, CU990659, CU992802, CU683604, AM867148, AM861827, CU995486, AJ427420, CU995460, CU993286, AJ427419, CU987855, CU991064, AM864499, AM868835, ES789462, CU994963, CU994959, AM856803, CU990592, AM854614, CU992757, CU990566,…
GO:0018193	peptidyl-amino acid modification	P	1	0.016469	2	255	5	8460	over	AM858861, AM856367	AJ565812, CU991239, AM866834, AM862479, AM860286, CU685972, AM860245, CU990771, CU998247, CU990765, CU984098, AM869468, CU681521, AM859656, AM869402, AM857424, CU993388, AM857405, CU991180, AM866763, CU684129, AM864571, AM856953, AM856938, AM856921, AM856911, CU990657, CU988354, CU992828, CU990622, AM861873, AM869337, AM859548, AM855182, AM861827, CU684092, CU995460, AJ427419, AM856890, CU991032,…
GO:0031401	positive regulation of protein modification process	P	1	0.016469	2	255	5	8460	over	AM858861, AM856367	AM855334, FU6OSJA02FKQNV, CU991256, AM866834, AM854852, CU996042, CU984085, AM855283, AM869402, CU997767, CU995568, AM857405, CU991180, AM866763, AM864573, AM856953, AM864549, AM856948, AM860182, AF051320, AM856913, CU990694, CU992868, CU990689, CU683663, CU992852, CU990659, CU992802, AM859584, CU683604, AM867148, AM861827, CU995486, AJ427420, CU995460, CU993286, AJ427419, CU987855, CU993272, CU9…
GO:0001932	regulation of protein phosphorylation	P	1	0.0180896	2	268	5	8447	over	AM858861, AM856367	AM855334, AM866834, AM864648, AM862466, CU992968, CU988427, AM855283, AM865056, AM869402, AM867228, AM857405, CU993361, CU991180, AM866763, AM864573, CU684115, AM856953, AM856948, AM860182, AF051320, CU992895, AM854724, CU992868, CU683663, CU992852, AM860121, CU990659, CU988330, CU992802, CU683604, AM867148, AM857361, AM861827, CU995486, AJ427420, CU995460, CU993286, AJ427419, CU987855, CU991064,…
GO:0032270	positive regulation of cellular protein metabolic process	P	1	0.0205786	2	287	5	8428	over	AM858861, AM856367	AM855334, FU6OSJA02FKQNV, CU993451, CU991256, AM866834, AM854852, CU996042, HS172217, CU984085, AM865084, AM855283, AM869402, CU997767, CU995568, AM857405, FU6OSJA01AVRVD, CU991180, AM866763, AM864573, CU684107, AM856953, AM864549, AM856948, AM860182, AF051320, AM856913, CU990694, CU992868, CU990689, CU683663, CU992852, CU990659, CU992802, AM859584, CU683604, AM867148, AM861827, CU995486, AJ42742…
GO:0042325	regulation of phosphorylation	P	1	0.0211206	2	291	5	8424	over	AM858861, AM856367	CU684293, AM855334, AM866834, AM864648, AM862466, CU992968, CU988427, AM855283, AM865056, AM869402, AM867228, AM857405, CU993361, CU991180, AM866763, AM864573, CU684115, AM856953, AM856948, AM860182, AF051320, CU992895, AM854724, CU992868, CU683663, CU992852, AM860121, CU990659, CU988330, CU992802, CU683604, AM867148, AM857361, AM861827, CU995486, AJ427420, CU995460, CU993286, AJ427419, CU987855,…
GO:0051247	positive regulation of protein metabolic process	P	1	0.0232074	2	306	5	8409	over	AM858861, AM856367	AM855334, FU6OSJA02FKQNV, CU993451, CU991256, AM864674, AM866834, AM854852, CU996042, HS172217, CU984085, AM865084, AM855283, AM869402, CU997767, CU995568, AM857405, FU6OSJA01AVRVD, CU991180, AM866763, AM864573, CU684107, AM856953, AM864549, AM856948, AM860182, AF051320, AM856913, CU990694, CU992868, CU990689, CU988380, CU683663, CU992852, CU990659, CU992802, AM859584, CU683604, AM867148, AM86182…
GO:0044093	positive regulation of molecular function	P	1	0.0304473	2	354	5	8361	over	AM858861, AM856367	AM855334, CU993451, FP001147, CU995624, CU991256, CU682059, AM864674, AM866834, EW779134, AM854852, AM864624, CU996077, CU988470, CU996065, AM860207, CU996042, CU984085, CU996035, CU996032, AM857470, AM855283, AM861920, CU999922, FJ768956, FU6OSJA01AVRVD, CU987904, AM866763, AM864573, AM856953, AM856948, AM856940, AM860182, AM866716, AM864534, AF051320, AM856913, AM860153, AM862324, CU992868, CU9…
GO:0006468	protein phosphorylation	P	1	0.0328792	2	369	5	8346	over	AM858861, AM856367	AM855334, CU993451, AJ565812, CU995600, AM866834, AM862479, AM864648, AM862466, CU685972, CU992968, CU990765, CU984098, CU988427, CU984047, AM855283, AM865056, AM869402, AM867228, AM855268, AM855230, CU684180, AM857405, CU993361, CU991180, AM866763, CU684129, AM864573, CU991130, CU684115, AM866746, AM856953, AM856948, AM860182, AM856938, AF051320, CU992895, AM854724, CU992868, CU683663, CU992852,…
GO:0031399	regulation of protein modification process	P	1	0.0359003	2	387	5	8328	over	AM858861, AM856367	AM855334, FU6OSJA02FKQNV, CU991256, AM866834, AM864648, AM862466, EW779134, AM854852, CU992968, CU998247, CU990765, CU996042, CU984085, CU988427, AM865084, AM076951, AM855283, AM865056, AM869402, AM867228, CU997767, CU995568, AM857405, CU993361, CU991180, AM866763, AM864573, CU684115, CU684107, AM856953, AM864549, AM856948, AM860182, AF051320, CU992895, AM856913, CU990694, AM854724, CU992868, CU9…
GO:0016310	phosphorylation	P	1	0.0420848	2	422	5	8293	over	AM858861, AM856367	CU684293, AM855334, CU993451, AJ565812, CU991261, CU995600, ES789692, AM866834, AM862479, AM864648, AM862466, CU685972, CU992968, CU990765, CU984098, CU988427, CU984047, AM855283, AM865056, AM869402, AM867228, AM855268, AM855230, CU684180, AM857405, CU993361, CU991180, AM866763, CU684129, AM864573, CU991130, CU684115, AM866746, AM856953, AM856948, AM860182, AM856938, AF051320, CU992895, AM854724,…
GO:0019220	regulation of phosphate metabolic process	P	1	0.0467441	2	447	5	8268	over	AM858861, AM856367	CU684293, AM855334, CU995643, CU995624, CU991256, CU682059, AM866834, CU682020, AM864648, AM862466, AM864624, CU992968, CU996065, CU988427, CU681521, AM857470, AM855283, AM865056, AM869402, AM867228, AM861920, CU999922, AJ565748, AJ565738, AM857405, FU6OSJA01AVRVD, CU993369, CU993361, CU991180, AM855209, CU987904, AM866763, CU684129, AM864573, CU684115, CU993300, AM856953, AM856948, AM860182, AM8…
GO:0051174	regulation of phosphorus metabolic process	P	1	0.0476993	2	452	5	8263	over	AM858861, AM856367	AM857523, CU684293, AM855334, CU995643, CU995624, CU991256, CU682059, AM866834, CU682020, AM864648, AM862466, AM864624, CU992968, CU996065, CU988427, CU681521, AM857470, AM855283, AM865056, AM869402, AM867228, AM861920, CU999922, AJ565748, AJ565738, AM857405, FU6OSJA01AVRVD, CU993369, CU993361, CU991180, AM855209, CU987904, AM866763, CU684129, AM864573, CU684115, CU993300, AM856953, AM856948, AM8…
GO:0046597	negative regulation of viral entry into host cell	P	1	0.00320696	1	3	6	8712	over	AM862483	AM868544, CU987379, CU993613
GO:0060999	positive regulation of dendritic spine development	P	1	0.00400732	1	4	6	8711	over	AM858861	CU994963, BQ426677, AM858521, FU6OSJA01EX8W2
GO:0046596	regulation of viral entry into host cell	P	1	0.00400732	1	4	6	8711	over	AM862483	AM868544, CU987379, CU685092, CU993613
GO:0061003	positive regulation of dendritic spine morphogenesis	P	1	0.00400732	1	4	6	8711	over	AM858861	CU994963, BQ426677, AM858521, FU6OSJA01EX8W2
GO:0050775	positive regulation of dendrite morphogenesis	P	1	0.00480713	1	5	6	8710	over	AM858861	CU994963, BQ426677, AM858521, FU6OSJA01EX8W2, AM858028
GO:0060997	dendritic spine morphogenesis	P	1	0.00480713	1	5	6	8710	over	AM858861	CU994963, BQ426677, AM858521, FU6OSJA01EX8W2, CU995816
GO:0061001	regulation of dendritic spine morphogenesis	P	1	0.00480713	1	5	6	8710	over	AM858861	CU994963, BQ426677, AM858521, FU6OSJA01EX8W2, CU995816
GO:0060998	regulation of dendritic spine development	P	1	0.00560639	1	6	6	8709	over	AM858861	CU994963, FU6OSJA02G1LEY, BQ426677, AM858521, FU6OSJA01EX8W2, CU995816
GO:0051828	entry into other organism involved in symbiotic interaction	P	1	0.0064051	1	7	6	8708	over	AM862483	AM869240, AM868544, CU987379, CU685092, AM855676, AM867601, CU993613
GO:0051806	entry into cell of other organism involved in symbiotic interaction	P	1	0.0064051	1	7	6	8708	over	AM862483	AM869240, AM868544, CU987379, CU685092, AM855676, AM867601, CU993613
GO:0052192	movement in environment of other organism involved in symbiotic interaction	P	1	0.0064051	1	7	6	8708	over	AM862483	AM869240, AM868544, CU987379, CU685092, AM855676, AM867601, CU993613
GO:0052126	movement in host environment	P	1	0.0064051	1	7	6	8708	over	AM862483	AM869240, AM868544, CU987379, CU685092, AM855676, AM867601, CU993613
GO:0044409	entry into host	P	1	0.0064051	1	7	6	8708	over	AM862483	AM869240, AM868544, CU987379, CU685092, AM855676, AM867601, CU993613
GO:0046718	viral entry into host cell	P	1	0.0064051	1	7	6	8708	over	AM862483	AM869240, AM868544, CU987379, CU685092, AM855676, AM867601, CU993613
GO:0060996	dendritic spine development	P	1	0.0064051	1	7	6	8708	over	AM858861	AM861919, CU994963, FU6OSJA02G1LEY, BQ426677, AM858521, FU6OSJA01EX8W2, CU995816
GO:0030260	entry into host cell	P	1	0.0064051	1	7	6	8708	over	AM862483	AM869240, AM868544, CU987379, CU685092, AM855676, AM867601, CU993613
GO:1902187	negative regulation of viral release from host cell	P	1	0.00720326	1	8	6	8707	over	AM862483	AM866746, AM857197, AM868544, AM853788, AM853735, AM859015, AM865641, AM865456
GO:1902186	regulation of viral release from host cell	P	1	0.00720326	1	8	6	8707	over	AM862483	AM866746, AM857197, AM868544, AM853788, AM853735, AM859015, AM865641, AM865456
GO:0006987	activation of signaling protein activity involved in unfolded protein response	P	1	0.00800087	1	9	6	8706	over	AM856367	AM856948, CU683663, CU990659, AM855031, AM864371, AM864100, CU983989, AM867443, AM862592
GO:0019076	viral release from host cell	P	1	0.00800087	1	9	6	8706	over	AM862483	AM866746, AM856806, AM857197, AM868544, AM853788, AM853735, AM859015, AM865641, AM865456
GO:0032075	positive regulation of nuclease activity	P	1	0.00800087	1	9	6	8706	over	AM856367	AM856948, CU683663, CU990659, AM855031, AM864371, AM864100, CU983989, AM867443, AM862592
GO:0048814	regulation of dendrite morphogenesis	P	1	0.0103904	1	12	6	8703	over	AM858861	CU994963, AM856578, BQ426677, AM858521, CU685231, AM865638, FU6OSJA01EX8W2, CU987033, CU995816, AM858028, CU984176, AM865158
GO:0032069	regulation of nuclease activity	P	1	0.0103904	1	12	6	8703	over	AM856367	AM856948, CU683663, CU990659, CU992757, AM855031, AM864371, HS199757, AM864100, FU6OSJA02FOLA0, CU983989, AM867443, AM862592
GO:0097061	dendritic spine organization	P	1	0.0103904	1	12	6	8703	over	AM858861	CU994963, CU992664, CU992585, AM859112, BQ426677, AM858521, FU6OSJA01EX8W2, CU989392, AM862867, CU995816, CU989049, CU993517
GO:0032092	positive regulation of protein binding	P	1	0.012775	1	15	6	8700	over	AM858861	AM860207, AM860134, FU6OSJA02GWYAF, CU995428, CU994963, AM861799, AM859292, AM859254, AM856578, AM864109, CU990171, AM855877, CU990025, FU6OSJA01EX8W2, FP004006
GO:0090263	positive regulation of canonical Wnt receptor signaling pathway	P	1	0.0135688	1	16	6	8699	over	AM858861	AM857395, CU994963, AM855049, BQ427274, AM858755, FU6OSJA02FNUO9, AM863529, AM858521, AM867847, FU6OSJA01EX8W2, AM856246, CB617400, CU995985, CU988666, AM863058, AM858044
GO:0034340	response to type I interferon	P	1	0.0135688	1	16	6	8699	over	AM862483	AM859466, CU999745, CU989891, AM861621, EW777816, AM868579, AM868544, AM856586, AM865894, CU992385, AM861248, AM867731, AM861064, CB617393, CU984374, CU991363
GO:0033138	positive regulation of peptidyl-serine phosphorylation	P	1	0.0151547	1	18	6	8697	over	AM858861	AM869402, AM857405, CU991180, CU995460, CU994963, CU992675, CU682896, FU6OSJA01A98AR, CU986926, BQ427072, AM853700, AM858593, FU6OSJA01EX8W2, CU986691, CU994234, FP004006, AM855504, AM860457
GO:0033135	regulation of peptidyl-serine phosphorylation	P	1	0.0151547	1	18	6	8697	over	AM858861	AM869402, AM857405, CU991180, CU995460, CU994963, CU992675, CU682896, FU6OSJA01A98AR, CU986926, BQ427072, AM853700, AM858593, FU6OSJA01EX8W2, CU986691, CU994234, FP004006, AM855504, AM860457
GO:0018279	protein N-linked glycosylation via asparagine	P	1	0.0151547	1	18	6	8697	over	AM856367	CU988354, AM855182, CU988290, CU988222, AM855015, CU989890, CU992404, AM863608, CU986960, AM863593, CU990101, AM854198, AM856340, CU991664, CB617456, AM865313, AM866974, CU684311
GO:0048525	negative regulation of viral process	P	1	0.0151547	1	18	6	8697	over	AM862483	AM866746, DW714014, AM861827, CU992785, AM854532, AM857197, CU685514, AM868544, AM853788, AM853735, AM859015, CU987379, FP091118, AM865641, AM865456, AM862745, CU993613, FP011044
GO:0018196	peptidyl-asparagine modification	P	1	0.0159468	1	19	6	8696	over	AM856367	CU988354, AM855182, CU988290, CU988222, AM855015, CU989890, CU992404, AM863608, CU986960, AM863593, CU990101, AM854198, AM856340, CU991664, CB617456, CU991548, AM865313, AM866974, CU684311
GO:0050773	regulation of dendrite development	P	1	0.0167384	1	20	6	8695	over	AM858861	CU988378, CU994963, FU6OSJA02G1LEY, AM856578, BQ426677, AM858521, CU994444, CU685231, AM865638, FU6OSJA01EX8W2, CU994258, AJ544885, AJ544883, CU987033, AM853359, CU995816, CU984295, AM858028, CU984176, AM865158
GO:0032608	interferon-beta production	P	1	0.0175294	1	21	6	8694	over	AM862483	HS188698, AM860291, CU991106, FU6OSJA02GWYAF, FU6OSJA02GYMQK, AM859466, AM861621, AM868579, AM868544, AM856586, AM856506, CU991826, AY713405, AM861248, AM855768, CU984416, AM861064, AM867594, AM863099, AM866953, AM854933
GO:0030433	ER-associated protein catabolic process	P	1	0.0183199	1	22	6	8693	over	AM856367	CU993405, AM860240, CX069105, AM868997, CU683663, CU990670, CU989890, AM861630, AM853875, AM865718, CU991811, AM854198, CU987293, AM868267, CU993826, CB617456, AM865333, AM865313, CU989144, CU684311, AM860323, AM865159
GO:0070534	protein K63-linked ubiquitination	P	1	0.0191099	1	23	6	8692	over	AM862483	AM857506, CU996067, AM856913, CU994918, AM861799, AM859466, CU988171, FU6OSJA01BE7D6, AM857155, AM861621, CU989770, AM866398, AM868544, AM856586, AM856571, AM854239, CU994481, CU990037, AM861248, CU988996, CU994113, AM862544, CX739594
GO:0030968	endoplasmic reticulum unfolded protein response	P	1	0.0191099	1	23	6	8692	over	AM856367	AM860240, CU993330, AM856948, CU683663, CU990659, CU992813, AM861827, CU994911, AM855031, CU993140, AM864371, AM854532, AM864100, AM853875, AM860967, CU991811, CU993826, CU983989, FU6OSJA02FZBK1, AM855508, AM867443, AM862592, AM860323
GO:0006984	ER-nucleus signaling pathway	P	1	0.0206881	1	25	6	8690	over	AM856367	AM860240, CU993330, AM856948, CU683663, CU990659, CU992813, AM861827, CU994911, AM855031, CU993140, AM864371, AM854532, FU6OSJA01AXQ8V, AM864100, AM853875, AM860967, CU991811, CU993826, CU983989, FU6OSJA02FZBK1, AM855508, EW779367, AM867443, AM862592, AM860323
GO:0043687	post-translational protein modification	P	1	0.0214765	1	26	6	8689	over	AM856367	AM862418, CU681520, CU984045, CU988354, AM855182, AJ565568, AM855015, AM861630, AM869022, AM863712, AM863608, AM854276, AM858619, AM864022, CU986960, AM863593, CU990101, AM856340, CU684712, AM858464, FU6OSJA01DNJB2, CU991664, AM865313, AM866974, CU684311, CU989015
GO:0034620	cellular response to unfolded protein	P	1	0.0214765	1	26	6	8689	over	AM856367	AM855329, AM860240, CU993330, AM856948, CU683663, CU990659, CU992813, AM861827, CU994911, AM855031, CU993140, AM864371, AM854532, AM861630, AM864100, AM853875, AM860967, CU991811, CU993826, CU983989, FU6OSJA02FZBK1, AM855508, AM867443, AM859800, AM862592, AM860323
GO:0035967	cellular response to topologically incorrect protein	P	1	0.0222642	1	27	6	8688	over	AM856367	AM855329, AM860240, CU993330, AM856948, CU683663, CU990659, CU992813, AM861827, CU994911, AM855031, CU993140, AM864371, AM854532, AM861630, AM856571, AM864100, AM853875, AM860967, CU991811, CU993826, CU983989, FU6OSJA02FZBK1, AM855508, AM867443, AM859800, AM862592, AM860323
GO:0006487	protein N-linked glycosylation	P	1	0.0230515	1	28	6	8687	over	AM856367	AM854870, CU991105, CU988354, AM855182, CU988290, CU988222, AM855015, CU992651, CU988133, CU989890, FU6OSJA01A9FK3, CU992404, AM863608, CU986960, AM863593, CU990101, AM854198, AM856340, CU986864, CU991664, CU987137, CB617456, AM865313, CU989119, AM866974, CU989056, CU684311, CU990848
GO:0043393	regulation of protein binding	P	1	0.0230515	1	28	6	8687	over	AM858861	EW779134, AM860207, CU684115, AM860134, CU992852, FU6OSJA02GWYAF, AJ427419, CU995428, CU994963, AM861799, AM866594, FU6OSJA02G08OI, AM859292, AM859254, AM856578, AM864109, FU6OSJA01ACBGG, CU682791, CU994546, CU990171, BQ427028, AM855877, CU990025, FU6OSJA01EX8W2, FP004006, CU988614, AM859827, AM858017
GO:0051701	interaction with host	P	1	0.0238381	1	29	6	8686	over	AM862483	CU995643, CU996033, AJ565738, CU992863, CU993267, AM869240, CU987776, AM854596, AM862171, CU994887, CU990491, AM859386, CU995264, AM868544, CU990171, CU987379, AM863426, AM867731, CU684609, CU685092, CU992079, AM855676, AM867601, AM853344, CU993613, AM855436, AM860323, CU990858, CU995683
GO:0043901	negative regulation of multi-organism process	P	1	0.0246243	1	30	6	8685	over	AM862483	AM866746, DW714014, AM861827, CU987815, CU992785, AM854532, AM857197, CU993088, FP006851, CU685514, AM868544, AM853788, AM853735, AM859015, CU987379, FP091118, CU991818, CU986873, AM865641, AM853538, CU989319, AM865456, CU984416, AM857828, AM862745, CU984331, CU993613, FP011044, CU991363, CU988560
GO:0032606	type I interferon production	P	1	0.0254099	1	31	6	8684	over	AM862483	HS188698, AM860291, CU991106, FU6OSJA02GWYAF, AM868835, FU6OSJA02GYMQK, AM859466, AM861621, AM868579, AM868544, AM856586, AM856506, BQ427141, AM858687, AM855983, CU991826, CU987349, AY713405, AM861248, CU685174, AM855768, CU994235, CU984416, AM857825, AM861064, AM867594, AM857737, AM862625, AM863099, AM866953, AM854933
GO:0030177	positive regulation of Wnt receptor signaling pathway	P	1	0.0254099	1	31	6	8684	over	AM858861	AM857395, AJ565683, CU994963, AM854629, AM855049, CU987664, AM862064, AM854414, CU988032, BQ427274, AM857084, AM858755, FU6OSJA02FNUO9, AM864133, AM859140, CU987432, AM863529, AM858521, AM867847, FU6OSJA01EX8W2, AM856246, AJ130967, CB617400, AM861084, CU995985, CU984389, FU6OSJA01A4NXA, CU988666, AM863058, CU684379, AM858044
GO:0051099	positive regulation of binding	P	1	0.0261949	1	32	6	8683	over	AM858861	AM864674, AM860207, AM860134, AM869375, FU6OSJA02GWYAF, CU995428, CU987815, CU994963, AM861799, CU993088, CU995200, AM859292, AM853965, AM859254, AM856578, AM864109, CU990171, BQ427013, CU986873, AM855877, CU990025, FU6OSJA01EX8W2, AM853538, CU989319, AM860666, FU6OSJA01A9O0H, FP004006, CU984331, AM853340, AM860439, CU986422, AM853240
GO:0018105	peptidyl-serine phosphorylation	P	1	0.0277634	1	34	6	8681	over	AM858861	AJ565812, CU685972, CU990765, AM869402, AM857405, CU991180, CU995460, AJ427419, CU994963, AM866594, CU992675, AM861570, BQ427259, CU682896, CU682841, AM854369, CU685419, AM858687, FU6OSJA01A98AR, CU994546, CU990171, CU986926, BQ427072, AM853700, AM858593, FU6OSJA01EX8W2, CU986691, CU994234, CU993758, FP004006, AM855504, CU995816, AM860457, CU988666
GO:0034976	response to endoplasmic reticulum stress	P	1	0.0277634	1	34	6	8681	over	AM856367	AM860240, HS172217, CU988402, FU6OSJA01EE45F, CU993330, AM856948, CU683663, CU990659, CU992813, AM861827, CU994911, CU995392, AM855031, CU993140, AM864371, AM854532, CU990335, FU6OSJA01AXQ8V, CU685479, AM864100, AM853875, AM860967, CU991811, AM853619, CU993826, AM856126, CU988833, CU983989, CU983909, FU6OSJA02FZBK1, AM855508, AM867443, AM862592, AM860323
GO:0060828	regulation of canonical Wnt receptor signaling pathway	P	1	0.0277634	1	34	6	8681	over	AM858861	CU992968, AM865056, AM857405, FP002729, AM857395, AJ565683, AJ565672, AM864487, CU994963, AM855049, CU989891, AM859326, CU987664, EW777816, BQ427274, AM858755, FU6OSJA02FNUO9, CU990201, AM863529, AM858521, AM867847, FU6OSJA01EX8W2, AM856246, AJ130967, CF369227, CU989375, CU988864, CB617400, CU995985, AM855657, CU988666, AM863058, AM858044, CU986312
GO:0017148	negative regulation of translation	P	1	0.0285468	1	35	6	8680	over	AM858861	CU988405, CU993357, CU991169, AM861827, EE677868, CU994963, AM859499, CU987794, FU6OSJA01B6VDZ, AM854532, AM856640, CU990332, AM858702, BQ427135, CU987447, BQ426677, AM860967, FP000069, AM858521, FU6OSJA01EX8W2, AY359241, FU6OSJA01BV03T, AM857941, AM853566, FP008552, CU983998, CB617397, CU988724, AM859959, CU984328, BM986689, CU994036, AM865284, CU991359, AM862504
GO:0030308	negative regulation of cell growth	P	1	0.0316752	1	39	6	8676	over	AM858861	CU993453, AM864590, AM867143, AJ427420, CU994963, CU992757, AM859475, AM862177, CU988139, FP007362, CU682985, CU995200, HS199757, AM854324, FU6OSJA01A98AR, CU986984, AM856416, FP000069, AM865788, CU992273, CU994435, CU992239, CU992214, AM863473, CU684779, FU6OSJA01EX8W2, AM855777, CU987141, AJ544884, CU988810, CU986616, CU993720, CU991493, AM853327, CU995816, AM860471, CU986476, CU991363, FU6OSJA…
GO:0018209	peptidyl-serine modification	P	1	0.0324559	1	40	6	8675	over	AM858861	AJ565812, CU685972, CU990765, AM869402, AM857405, CU991180, AM859548, CU995460, AJ427419, CU994963, AM866594, CU992675, AM861570, CU990306, BQ427259, CU682896, CU682841, AM854369, CU685419, AM858687, FU6OSJA01A98AR, AM854230, CU994546, CU990171, CU986926, BQ427072, AM853700, AM858593, FU6OSJA01EX8W2, CU986691, CU994234, AM861055, CU993758, FP004006, AM855504, CU995816, AM860457, CU988666, CU98426…
GO:0050769	positive regulation of neurogenesis	P	1	0.0332361	1	41	6	8674	over	AM858861	AM864549, CU988354, CU992802, CU994963, CU990572, CU987724, AM856782, CU990412, CU993067, AM866439, CU990304, AM856549, CU994684, BQ426677, AM855983, AM853793, CU990101, AM858521, AM863488, AM863473, CU684779, FU6OSJA01EX8W2, CU993953, AM862973, AJ130967, AM860666, CU996453, FU6OSJA01BJIK2, CU984434, CU984412, AM862755, AM868012, BM986673, FU6OSJA01EQ4ZR, CU986476, CU984266, CU986422, AM853240, C…
GO:0048813	dendrite morphogenesis	P	1	0.0347948	1	43	6	8672	over	AM858861	CU992968, AM861844, CU994963, AM857225, AM869161, CU993064, CU685536, AM857084, AM863731, AM853924, AM856578, BQ426677, CU986953, AM865723, AM863520, AM858521, CU685231, AM865638, FU6OSJA01EX8W2, CU993957, AM856252, AM856240, CB617555, CU685165, AM855779, BQ426384, CU992087, AM861096, FU6OSJA01D9H7X, CU983949, CU682322, CU987033, AM853354, CU684467, CU995816, CU990980, CU984295, CU684379, CU98905…
GO:0050792	regulation of viral process	P	1	0.0347948	1	43	6	8672	over	AM862483	FP001147, AM866746, CU992895, DW714014, CU990621, AM861827, CU992785, AM854532, AM863853, AM857197, CU995200, FU6OSJA01BBT98, AM862054, CU685514, AM868544, CU992480, FP011666, BQ427141, CU992385, AM853788, AM853735, AM859015, CU987379, FP091118, AM860842, AM865641, CU685174, CU685092, CU994235, CU984434, AM865456, CU682325, AM862745, AM862726, CB617393, AM860514, CU984374, CU993613, AM863043, FP0…
GO:0006986	response to unfolded protein	P	1	0.0355734	1	44	6	8671	over	AM856367	AM855329, AM866807, AM860240, CU988402, CU995570, FU6OSJA01EE45F, CU993330, AM856948, CU683663, CU990659, CU992813, AM861827, CU994911, AM859454, AJ565599, CU995392, AM855031, CU993140, AM864371, AM854532, AM861630, CU685486, AM864100, AM853875, EE677481, AM860967, CU991811, BQ426550, AM853619, AM868267, CU993826, CU988833, CU983989, CU983909, AM856052, FU6OSJA02FZBK1, AM865313, AM855508, AM86744…
GO:0043903	regulation of symbiosis, encompassing mutualism through parasitism	P	1	0.0355734	1	44	6	8671	over	AM862483	FP001147, AM866746, CU992895, DW714014, CU990621, AM861827, CU992785, AM854532, AM863853, AM857197, CU995200, FU6OSJA01BBT98, FP006851, AM862054, CU685514, AM868544, CU992480, FP011666, BQ427141, CU992385, AM853788, AM853735, AM859015, CU987379, FP091118, AM860842, AM865641, CU685174, CU685092, CU994235, CU984434, AM865456, CU682325, AM862745, AM862726, CB617393, AM860514, CU984374, CU993613, AM8…
GO:0035966	response to topologically incorrect protein	P	1	0.0363514	1	45	6	8670	over	AM856367	AM855329, AM866807, AM860240, CU988402, CU995570, FU6OSJA01EE45F, CU993330, AM856948, CU683663, CU990659, CU992813, AM861827, CU994911, AM859454, AJ565599, CU995392, AM855031, CU993140, AM864371, AM854532, AM861630, AM856571, CU685486, AM864100, AM853875, EE677481, AM860967, CU991811, BQ426550, AM853619, AM868267, CU993826, CU988833, CU983989, CU983909, AM856052, FU6OSJA02FZBK1, AM865313, AM85550…
GO:0060070	canonical Wnt receptor signaling pathway	P	1	0.0371289	1	46	6	8669	over	AM858861	CU992968, AM865056, AM857405, FP002729, AM857395, AJ565683, AJ565672, CU995486, AM864487, CU994963, FP010202, AM869295, AM855049, CU989891, AM859326, CU987664, EW777816, BQ427274, FP006774, AM858755, FU6OSJA02FNUO9, BQ427185, CU990201, CU685314, BQ427087, AM863529, AM858521, AM856343, AM867847, FU6OSJA01EX8W2, AM856246, CU988912, AJ130967, CF369227, CU989375, CU988864, CB617400, CU995985, AM85565…
GO:0051098	regulation of binding	P	1	0.046417	1	58	6	8657	over	AM858861	AM864674, EW779134, AM860207, AM857405, CU684115, AM860134, CU992852, AM869375, FU6OSJA02GWYAF, AJ427419, CU995428, CU987815, CU994963, AM861799, FU6OSJA01A0S9C, AM866594, CU987724, FU6OSJA02G08OI, CU993088, CU993067, CU995200, AM859292, AM853965, AM859254, AM856578, AM864109, FU6OSJA01ACBGG, CU682791, CU994546, CU990171, AM859057, BQ427028, BQ427013, AM856398, BQ426525, CU986873, AM867888, CU683…
GO:0045926	negative regulation of growth	P	1	0.046417	1	58	6	8657	over	AM858861	CU993453, AM864590, AM867143, AJ427420, AM862283, CU994963, CU992757, AM859475, CU995393, AM862177, BQ426910, CU988139, FP007362, CU682985, CU995200, FP006851, HS199757, AM854414, BQ427231, AM854395, AM866313, AM854324, AM865829, AM868461, FU6OSJA01A98AR, AM860977, CU986984, AM854246, AM856416, FP000069, AM865788, AM858570, CU992273, CU994435, CU992239, CU992214, AM863473, CU684779, FU6OSJA01EX8W…
GO:0040013	negative regulation of locomotion	P	1	0.0471875	1	59	6	8656	over	AM862483	AM854883, AM866834, AM857473, CU684115, CU992895, CU992852, EW778593, FU6OSJA01EW7MT, AM862219, AM859475, AM857298, CU989936, AM855029, AM856775, AM862177, CU988188, CU990432, AM869121, AM861633, AM862062, CD526823, AM868544, AM856515, CU987497, AB066348, CU992342, CU987379, AM858577, AM863473, CU684779, AM853619, CU987275, CU991733, BQ426432, FP005996, CU994307, CU986703, CU984528, AM861133, FU6…
GO:0010720	positive regulation of cell development	P	1	0.048727	1	61	6	8654	over	AM858861	AM865062, CU993380, AM866770, AM864549, CU988354, CU992802, AM867148, CU993286, CU987855, CU994963, CU990572, CU990566, CU987724, AM856782, CU990412, CU993067, AM866439, AM853979, CU990304, AM856549, CU994684, BQ426677, CU986959, AM855983, AM853793, CU990101, CU991818, AM856348, AM858521, AM863488, AM863473, AM855841, CU684779, FU6OSJA01EX8W2, CU993953, AM862973, AJ130967, AM860666, CU996453, CU9…
GO:0030111	regulation of Wnt receptor signaling pathway	P	1	0.0494959	1	62	6	8653	over	AM858861	CU992968, AM865056, AM857405, HS155220, FP002729, AM857395, AJ565683, AJ565672, AM864487, CU994963, AM854629, AM855049, CU994810, CU989891, AM859326, CU987664, CU989833, CU993016, EW777816, AM862064, AM854414, CU988032, BQ427274, AM857084, AM858755, FU6OSJA02FNUO9, AM864133, CU990201, AM859140, CU987432, AM854246, AM863592, CU685305, AM863529, AM858570, AY713403, AM858521, CU685283, CU992273, CU9…
